# Supplementary material for: Metabolomic profile and nucleoside composition of Cordyceps nidus sp. nov. (Cordycipitaceae): A new source of active compounds
Source: PLoS One. 2017 Jun 21;12(6):e0179428. doi: 10.1371/journal.pone.0179428 (PMC5479552; doi:10.1371/journal.pone.0179428)
Supplement: S1 Table — (XLSX) [file pone.0179428.s002.xlsx]

## Sheet: S1 Table
S1 Table. GenBank accession numbers for taxa included in this study.
Species	Voucher Info	SSU	LSU	TEF	RPB1	RPB2
Akanthomyces aculeatus	HUA 186145	KC519371	KC519368	KC519370	KC519366
Akanthomyces novoguinensis	NHJ 11923	EU369095	EU369032	EU369013	EU369052	EU369072
Aphysiostroma stercorarium	ATCC 62321	AF543769	AF543792	AF543782	AY489633	EF469103
Aschersonia badia	BBC 8105	DQ522537	DQ518752	DQ522317	DQ522363	DQ522411
Aschersonia placenta	BCC 7869	EF469121	EF469074	EF469056	EF469085	EF469104
Balansia epichloë	AEG 96-15a	EF468949	-	EF468743	EF468851	EF468908
Balansia henningsiana	GAM 16112	AY545723	AY545727	AY489610	AY489643	DQ522413
Balansia pilulaeformis	AEG 94-2	AF543764	-	DQ522319	DQ522365	DQ522414
Beauveria australis	ARSEF 4622	-	-	HQ880996	HQ880862	HQ880934
Beauveria bassiana	ARSEF 1478	-	-	AY531890	HQ880836	HQ880908
Beauveria brongniartii	ARSEF 10280	-	-	HQ880981	HQ880843	HQ880915
Beauveria caledonica	ARSEF 2567	AF339570	AF339520	EF469057	EF469086	HQ880961
Bionectria cf. aureofulva	GJS 71-328	DQ862044	DQ862027	DQ862029	-	DQ862013
Bionectria ochroleuca	CBS 114056	AY489684	AY489716	AY489611	DQ842031	DQ522415
Claviceps fusiformis	ATCC 26019	DQ522539	U17402	DQ522320	DQ522366	-
Claviceps paspali	ATCC 13892	U32401	U47826	DQ522321	DQ522367	DQ522416
Claviceps purpurea	GAM 12885	AF543765	AF543789	AF543778	AY489648	DQ522417
Claviceps purpurea	SA cp11	EF469122	EF469075	EF469058	EF469087	EF469105
Conoideocrella luteorostrata	NHJ 11343	EF468995	EF468850	EF468801	EF468906	-
Conoideocrella luteorostrata	NHJ 12516	EF468994	EF468849	EF468800	EF468905	EF468946
Conoideocrella tenuis	NHJ 6293	EU369112	EU369044	EU369029	EU369068	EU369087
Cordyceps acridophila	HUA 179220	JQ895527	JQ895536	JQ958614	JX003852	JX003842
Cordyceps acridophila	HUA 179221	JQ895526	JQ895537	JQ958615	JX003853	JX003843
Cordyceps acridophila	QCNE 186726	JQ895532	JQ895540	JQ958618	JX003855	JX003844
Cordyceps bifusispora	EFCC 5690	EF468952	EF468806	EF468746	EF468854	EF468909
Cordyceps bifusispora	EFCC 8260	EF468953	EF468807	EF468747	EF468855	EF468910
Cordyceps brongniartii	BCC 16585	JF415951	JF415967	JF416009	JN049885	JF415991
Cordyceps caloceroides	HUA 186110	KY360299	KY360291	-	KY457247	-
Cordyceps caloceroides	HUA 186166	KY457246	KC610751	-	KY435449	-
Cordyceps caloceroides	CALOC	KY435447	KY435445	KY435444	KY435452
Cordyceps cardinalis	CBS 113412	AY184974	AY184963	EF469059	EF469088	EF469106
Cordyceps cardinalis	OSC 93609	AY184973	AY184962	DQ522325	DQ522370	DQ522422
Cordyceps cardinalis	OSC 93610	AY184974	AY184963	EF469059	EF469088	EF469106
Cordyceps coccidioperitheciata	NHJ 5112	EU369109	EU369043	EU369026	EU369066	-
Cordyceps confragosa	CBS 101247	AF339604	AF339555	DQ522359	DQ522407	DQ522466
Cordyceps diapheromeriphila	QCNE 186272	JQ895530	JQ895534	JQ958610	JX003848	-
Cordyceps diapheromeriphila	QCNE 186714	JQ895529	JQ895533	JQ958611	JX003850	-
Cordyceps gunnii	OSC 76404	AF339572	AF339522	AY489616	AY489650	DQ522426
Cordyceps kyushyuensis	EFCC 5886	EF468960	EF468813	EF468754	EF468863	EF468917
Cordyceps locustiphila	HUA 179218	JQ895525	JQ895535	JQ958619	JX003846	JX003845
Cordyceps militaris	OSC 93623	AY184977	AY184966	DQ522332	DQ522377	AY545732
Cordyceps nidus	ANDES-F 1040	KC610779	KY360295	-	KY435450	-
Cordyceps nidus	ANDES-F 1041	KY360300	KY360293	-	KY360296	-
Cordyceps nidus	ANDES-F 1080	-	-	KY360303	-	KY360298
Cordyceps nidus	HUA 186125	KC610778	KC610752	KC610722	-	KC610711
Cordyceps nidus	HUA 186186	KY360301	KC610753	KC610723	KY360297	-
Cordyceps cf. ochraceostromata	ARSEF 5691	EF468964	EF468819	EF468759	EF468867	EF468921
Cordyceps cf. pruinosa	EFCC 5197	EF468965	EF468820	EF468760	EF468868	-
Cordyceps cf. pruinosa	EFCC 5693	EF468966	EF468821	EF468762	EF468869	-
Cordyceps cf. pruinosa	NHJ 10627	EF468967	EF468822	EF468763	EF468870	-
Cordyceps cf. pruinosa	NHJ 10684	EF468968	EF468823	EF468761	EF468871	-
Cordyceps scarabaeicola	ARSEF 5689	AF339574	AF339524	DQ522335	DQ522380	DQ522431
Cordyceps sp.	T.L. 11464	KY435446	KC610755	KY360306	KY435451
Cordyceps staphylinidicola	ARSEF 5718	EF468981	EF468836	EF468776	EF468881	-
Cordyceps takaomontana	HUA 186096	KY435448	KF714519	KC610724	KY439760	-
Cordyceps tuberculata	OSC 111002	DQ522553	DQ518767	DQ522338	DQ522384	DQ522435
Cosmospora coccinea	CBS 114050	AY489702	AY489734	AY489629	AY489667	DQ522438
Epichloë typhina	ATCC 56429	U32405	U17396	AF543777	AY489653	DQ522440
Gibellula longispora	NHJ 12014	EU369098	-	EU369017	EU369055	EU369075
Gibellula pulchra	NHJ 10808	EU369099	EU369035	EU369018	EU369056	EU369076
Glomerella cingulata	FAU 513	U48427	U48428	AF543772	DQ858454	DQ858455
Glomerella cingulata	CBS 114054	AF543762	AF543786	AF543773	AY489659	DQ522441
Haptocillium sinense	CBS 567.95	AF339594	AF339545	DQ522343	DQ522389	DQ522443
Haptocillium zeosporum	CBS 335.80	AF339589	AF339540	EF469062	EF469091	EF469109
Hirsutella sp.	OSC 128575	EF469126	EF469079	EF469064	EF469093	EF469110
Hirsutella sp.	NHJ 12525	EF469125	EF469078	EF469063	EF469092	EF469111
Hydropisphaera erubescens	ATCC 36093	AY545722	AY545726	DQ522344	DQ522390	AY545731
Hydropisphaera peziza	CBS 102038	AY489698	AY489730	AY489625	AY489661	DQ522444
Hypocrea lutea	ATCC 208838	AF543768	AF543791	AF543781	AY489662	DQ522446
Hypocrella citrina	P.C. 606	-	EU392556	EU392640	EU392694	-
Hypocrella nectrioides	GJS 89-104	U32409	U47832	DQ522347	DQ522393	DQ522448
Hypocrella siamensis	BCC 8407	DQ372101	KC920849	DQ384960	DQ384999	DQ640645
Hypomyces polyporinus	ATCC 76479	AF543771	AF543793	AF543784	AY489663	-
Isaria cf. farinosa	OSC 111004	EF468986	EF468840	EF468780	EF468886	-
Isaria farinosa	OSC 111005	DQ522558	DQ518772	DQ522348	DQ522394	-
Isaria farinosa	OSC 111006	EF469127	EF469080	EF469065	EF469094	-
Isaria tenuipes	OSC 111007	DQ522559	DQ518773	DQ522349	DQ522395	DQ522449
Isaria tenuipes	ANDES-F 1033	KC610780	KC610757	-	-	-
Isaria tenuipes	ANDES-F 1034	KC519367	KC519369	KC519365	-	-
Lecanicillium antillanum	CBS 350.85	AF339585	AF339536	DQ522350	DQ522396	DQ522450
Lecanicillium aranearum	CBS 726.73a	AF339586	AF339537	EF468781	EF468887	EF468934
Lecanicillium attenuatum	CBS 402.78	AF339614	AF339565	EF468782	EF468888	EF468935
Lecanicillium fusisporum	CBS 164.70	AF339598	AF339549	EF468783	EF468889	KR064302
Lecanicillium psalliotae	CBS 532.81	AF339609	AF339560	EF469067	EF469096	EF469112
Lecanicillium psalliotae	CBS 101270	EF469128	EF469081	EF469066	EF469095	EF469113
Lecanicillium psalliotae	CBS 363.86	AF339608	AF339559	EF468784	EF468890	-
Lecanicillium sabanense	ANDES-F 1010+	KC633252	KC633246	-	KC633229	-
Lecanicillium sabanense	ANDES-F 1024+*	KC633251	KC875225	KC633266	-	KC633249
Lecanicillium tenuipes	CBS 309.85	AF339576	AF339526	DQ522341	DQ522387	DQ522439
Leuconectria clusiae	ATCC 22228	AY489700	AY489732	AY489627	AY489664	EF469114
Mariannaea pruinosa	ARSEF 5413	AY184979	AY184968	DQ522351	DQ522397	DQ522451
Metarhizium atrovirens	TNM F10184	JF415950	JF415966	JN049884	-	-
Metarhizium chlamydosporia	CBS 101244	DQ522544	DQ518758	DQ522327	DQ522372	DQ522424
Metarhizium liangshanensis	EFCC 1523	EF468961	EF468814	EF468755	-	EF468918
Metarhizium liangshanensis	EFCC 1452	EF468962	EF468815	EF468756	-	-
Metarhizium martialis	EFCC 6863	-	JF415975	JF416016	-	JF415995
Metarhizium owariensis	NBRC 33258	-	JF415976	JF416017	-	JF415996
Metarhizium sp.	NHJ 12118	EF468978	EF468829	EF468768	EF468878	EF468927
Metarhizium sp.	OSC 110996	EF468974	EF468832	EF468773	EF468880	EF468928
Metarhizium taii	ARSEF 5714	AF543763	AF543787	AF543775	DQ522383	DQ522434
Metarhizium yongmunensis	EFCC 2131	EF468977	EF468833	EF468770	EF468876	-
Metarhizium yongmunensis	EFCC 2135	EF468979	EF468834	EF468769	EF468877	-
Metarhizium album	ARSEF 2082	DQ522560	DQ518775	DQ522352	DQ522398	DQ522452
Metarhizium anisopliae	ARSEF 3145	AF339579	AF339530	AF543774	DQ522399	DQ522453
Metarhizium flavoviride	ARSEF 2037	AF339580	AF339531	DQ522353	DQ522400	DQ522454
Microhilum oncoperae	ARSEF 4358	AF339581	AF339532	-	-	-
Moelleriella evansii	CUP 067764	-	AY986916	AY986942	DQ000343	-
Moelleriella schizostachyi	CBS 100067	-	AY986921	AY986948	-	DQ000349
Myriogenospora atramentosa	AEG 96-32	AY489701	AY489733	AY489628	AY489665	DQ522455
Nectria cinnabarina	CBS 114055	U32412	U00748	AF543785	AY489666	DQ522456
Nomuraea atypicola	CBS 744.73	EF468987	EF468841	EF468786	EF468892	-
Nomuraea cylindrosporae	TNS-F 16371	JF415963	JF415986	JF416027	JN049902	-
Nomuraea rileyi	CBS 806.71	AY624205	AY624250	EF468787	EF468893	EF468937
Ophiocordyceps acicularis	OSC 110987	EF468950	EF468805	EF468744	EF468852	-
Ophiocordyceps acicularis	OSC 110988	EF468951	EF468804	EF468745	EF468853	-
Ophiocordyceps acicularis	OSC 128580	DQ522543	DQ518757	DQ522326	DQ522371	DQ522423
Ophiocordyceps agriotidis	ARSEF 5692	DQ522540	DQ518754	DQ522322	DQ522368	DQ522418
Ophiocordyceps amazonica	HUA 186143	KJ917562	KJ917571	KM411989	KP212902	KM411982
Ophiocordyceps amazonica	HUA 186113	KJ917566	KJ917571	-	KP212903	KM411980
Ophiocordyceps aphodii	ARSEF 5498	DQ522541	DQ518755	DQ522323	-	DQ522419
Ophiocordyceps appendiculata	NBRC 100960	JN941728	JN941413	-	JN992462	-
Ophiocordyceps araracuarensis	HUA 186135	KC610788	KC610769	KC610738	KF658665	KC610716
Ophiocordyceps australis	HUA 186147	KF937351	KC610784	KC610764	KC610734	KF658678
Ophiocordyceps australis	HUA 186104	KC610783	KC610763	KC610733		KC610713
Ophiocordyceps barnessi	BCC 28560	EU408776	-	-	EU408773	EU418599
Ophiocordyceps barnessi	BCC28561	EU408775	-	-	EU408774	EU418572
Ophiocordyceps blattarioides	HUA186093	KJ917559	KJ917570	KM411992	KP212910	KJ917559
Ophiocordyceps blattarioides	HUA 186108	KJ917558	KJ917569		KP212912	KM411984
Ophiocordyceps brunneipunctata	OSC 128576	DQ522542	DQ518756	DQ522324	DQ522369	DQ522420
Ophiocordyceps communis	NHJ 12581	EF468973	EF468831	EF468775	-	EF468930
Ophiocordyceps communis	NHJ 12582	EF468975	EF468830	EF468771	-	EF468926
Ophiocordyceps dipterigena	HUA 186102	KC610787	KJ917568	-	KF658664	KC610715
Ophiocordyceps elongata	OSC 110989	-	EF468808	EF468748	EF468856	-
Ophiocordyceps entomorrhiza	KEW 53484	EF468954	EF468809	EF468749	EF468857	EF468911
Ophiocordyceps evansii	HUA186159	KC610796	KC610770	KC610736	KP212916	-
Ophiocordyceps evansii	HUA 186163	KC610797	KC610771	KC610737	KF658670	-
Ophiocordyceps fulgoromorphila	HUA 186139	KJ130991	KC610794	KC610760	KC610729	KF658676
Ophiocordyceps fulgoromorphila	HUA 186142	-	KC610795	KC610761	KC610730	KF658677
Ophiocordyceps gracilis	EFCC 3101	EF468955	EF468810	EF468750	EF468858	EF468913
Ophiocordyceps gracilis	EFCC 8572	EF468956	EF468811	EF468751	EF468859	EF468912
Ophiocordyceps gracillioides	HUA 186095	-	KJ917556	-	KM411994	-
Ophiocordyceps gracillioides	HUA 186092	-	KJ917555	KJ130992	-	-
Ophiocordyceps gracillima	HUA 186132	KJ130990	-	KC610768	KC610744	-
Ophiocordyceps heteropoda	EFCC 10125	EF468957	EF468812	EF468752	EF468860	EF468914
Ophiocordyceps heteropoda	OSC 106404	AY489690	AY489722	AY489617	AY489651	-
Ophiocordyceps irangiensis	OSC 128577	DQ522546	DQ518760	DQ522329	DQ522374	DQ522427
Ophiocordyceps irangiensis	OSC 128579	EF469123	EF469076	EF469060	EF469089	EF469107
Ophiocordyceps kniphofioides	HUA 186148	KC610790	KF658679	KC610739	KF658667	KC610717
Ophiocordyceps ponerinarum	HUA 186140	KC610789	KC610767	KC610740	KF658668	KC610789
Ophiocordyceps konnoana	EFCC 7295	EF468958	-	-	EF468862	EF468915
Ophiocordyceps konnoana	EFCC 7315	EF468959	-	EF468753	EF468861	EF468916
Ophiocordyceps lloydii	HUA 186164	KC610805	-	KC610741	-	-
Ophiocordyceps lloydii	HUA 186130	KC610791	-	-	-	-
Ophiocordyceps lloydii	OSC 151913	KJ878924	KJ878891	KJ878970	KJ879004	KJ878948
Ophiocordyceps longissima	EFCC 6814	-	EF468817	EF468757	EF468865	-
Ophiocordyceps melolonthae	OSC 110993	DQ522548	DQ518762	DQ522331	DQ522376	-
Ophiocordyceps gracillima	HUA 186132	-	KC610768	KC610744	KF658666	-
Ophiocordyceps nigrella	EFCC 9247	EF468963	EF468818	EF468758	EF468866	EF468920
Ophiocordyceps nutans	OSC 110994	DQ522549	DQ518763	DQ522333	DQ522378	-
Ophiocordyceps ravenelii	OSC 110995	DQ522550	DQ518764	DQ522334	DQ522379	DQ522430
Ophiocordyceps rhizoidea	NHJ 12522	EF468970	EF468825	EF468764	EF468873	EF468923
Ophiocordyceps rhizoidea	NHJ 12529	EF468969	EF468824	EF468765	EF468872	EF468922
Ophiocordyceps robertsii	KEW 27083	-	EF468826	EF468766	-	-
Ophiocordyceps rubiginosiperitheciata	NBRC 106966	JN941704	JN941437	-	JN992438	-
Ophiocordyceps sinensis	EFCC 7287	EF468971	EF468827	EF468767	EF468874	EF468924
Ophiocordyceps sobolifera	KEW 78842	EF468972	EF468828	-	EF468875	EF468925
Ophiocordyceps sphecocephala	OSC 110998	DQ522551	DQ518765	DQ522336	DQ522381	DQ522432
Ophiocordyceps stylophora	OSC 110999	-	JN941443	-	JN992432	EF468931
Ophiocordyceps stylophora	OSC 111000	EF468982	EF468837	EF468777	EF468882	EF468931
Ophiocordyceps superficialis	MICH 36253	DQ522552	DQ518766	DQ522337	DQ522382	DQ522433
Ophiocordyceps tiputinii	QCNE 186287	KC610792	KC610773	KC610745	KF658671	-
Ophiocordyceps tricentri		AB027330	AB027376			DQ522436
Ophiocordyceps unilateralis	HUA 186161	KC610799	-	KC610742	KF658674	KC610718
Ophiocordyceps unilateralis	HUA 186126	KC610798	-	-	KF658673	-
Ophiocordyceps unilateralis	OSC 128574	DQ522554	DQ518768	DQ522339	DQ522385	-
Ophiocordyceps variabilis	OSC 111003	AB027330	AB027376	-	-	-
Ophiocordyceps variabilis	ARSEF 5365	EF468985	EF468839	EF468779	EF468885	EF468933
Ophiocordyceps xuefengensis	GZUHHN 13	DQ522555	DQ518769	DQ522340	DQ522386	DQ522437
Ophiocordyceps yakusimensis	HMAS 199604	KJ878938	KJ878938		KJ879018	KJ878953
Ophionectria trichospora	CBS 109876	AB044632	AB044633	-	-	-
Paecilomyces carneus	CBS 239.32	EF468988	EF468843	EF468789	EF468894	EF468938
Paecilomyces carneus	CBS 399.59	EF468989	EF468842	EF468788	EF468895	EF468939
Paecilomyces marquandii	CBS 182.27	EF468990	EF468845	EF468793	EF468899	EF468942
Phytocordyceps ninchukispora	E.G.S. 38.165	AF543766	AF543790	AF543779	AY489669	DQ522457
Phytocordyceps ninchukispora	E.G.S. 38.166	EF468992	EF468847	EF468794	EF468901	-
Pochonia bulbillosa	CBS 145.70	AF339591	AF339542	EF468796	EF468902	EF468943
Pochonia chlamydosporia	CBS 504.66	AF339593	AF339544	EF469069	EF469098	EF469120
Pochonia gonioides	CBS 891.72	AF339599	AF339550	DQ522354	DQ522401	DQ522458
Pochonia rubescens	CBS 464.88	AF339615	AF339566	EF468797	EF468903	EF468944
Polycephalomyces cuboidea		JN943329	JN941725	JN941416	-	JN992459
Polycephalomyces. paracuboideus	NBRC 101742	JN941710	JN941431	-	JN992444	-
Poycephalomyces. paracuboideus	NBRC 101742	JN941708	JN941433	-	JN992442	DQ522430
Polycephalomyces ryogamiensis	NBRC 103842	JN941701	JN941440	-	JN992435	EF468924
Polycephalomyces formosus	ARSEF 1424	KF049615	KF049634	KF049689	KF049651	KF049671
Polycephalomyces nipponica	BCC 1881	KF049618	KF049636	KF049692	-	KF049674
Polycephalomyces ramosopulvinata	EFCC 5566	KF049658	-	KF049627	KF049682	KF049645
Pseudonectria rousseliana	CBS 114049	AF543767	U17416	AF543780	AY489670	DQ522459
Purpureocillium lilacinum	ARSEF 2181	AF339583	AF339534	EF468790	EF468896	-
Purpureocillium lilacinum	CBS 431.87	AY624188	EF468844	EF468791	EF468897	EF468940
Purpureocillium lilacinum	CBS 284.36	AY624189	AY624227	EF468792	EF468898	EF468941
Regiocrella camerunensis	ARSEF 7682	-	DQ118735	DQ118743	DQ127234	-
Rotiferophthora angustispora	CBS 101437	AF339584	AF339535	AF543776	DQ522402	DQ522460
Roumegueriella rufula	GJS 91-164	EF469129	EF469082	EF469070	EF469099	EF469116
Roumegueriella rufula	CBS 346.85	DQ522561	DQ518776	DQ522355	DQ522403	DQ522461
Shimizuomyces paradoxus	EFCC 6279	EF469131	EF469084	EF469071	EF469100	EF469117
Shimizuomyces paradoxus	EFCC 6564	EF469130	EF469083	EF469072	EF469101	EF469118
Simplicillium lamellicola	CBS 116.25	AF339601	AF339552	DQ522356	DQ522404	DQ522462
Simplicillium lanasoniveum	CBS 704.86	AF339602	AF339553	DQ522358	DQ522406	DQ522464
Simplicillium lanosoniveum	CBS 101267	AF339603	AF339554	DQ522357	DQ522405	DQ522463
Simplicillium obclavatum	CBS 311.74	AF339567	AF339517	EF468798	-	-
Sphaerostilbella berkeleyana	CBS 102308	AF543770	U00756	AF543783	AY489671	DQ522465
Tolypocladium capitata	OSC 71233	AY489689	AY489721	AY489615	AY489649	DQ522421
Tolypocladium capitata	NBRC 100997	JN941740	JN941401	-	JN992474	-
Tolypocladium fracta	OSC 110990	DQ522545	DQ518759	DQ522328	DQ522373	DQ522425
Tolypocladium japonica	OSC 110991	DQ522547	DQ518761	DQ522330	DQ522375	DQ522428
Tolypocladium ophioglossoides	OSC 106405	AY489691	AY489723	AY489618	AY489652	DQ522429
Tolypocladium ophioglossoides	NBRC 8992	JN941736	JN941405	-	JN992470	-
Tolypocladium paradoxa	NBRC 100945	JN941731	JN941410	-	JN992465	-
Tolypocladium subsessilis	OSC 71235	EF469124	EF469077	EF469061	EF469090	EF469108
Torrubiella piperis	CBS 116719	-	AY466442	DQ118749	DQ127240	EU369083
Torrubiella ratticaudata	ARSEF 1915	DQ522562	DQ518777	DQ522360	DQ522408	DQ522467
Torrubiella wallacei	CBS 101237	AY184978	AY184967	EF469073	EF469102	EF469119
Tyrannicordyceps fraticida	TNS 19011	JQ257022	JQ257023	JQ257028	JQ257016	JQ257021
Verticillium dahliae	ATCC 16535	AY489705	AY489737	AY489632	AY489673	DQ522468
Verticillium epiphytum	CBS 384.81	AF339596	AF339547	DQ522361	DQ522409	DQ522469
Verticillium epiphytum	CBS 154.61	AF339596	AF339547	EF468802	-	EF468947
Verticillium incurvum	CBS 460.88	AF339600	AF339551	DQ522362	DQ522410	DQ522470
Viridispora diparietispora	CBS 102797	AY489703	AY489735	AY489630	AY489668	DQ522471
Herbarium codes: ANDES-F Universidad de los Andes, Bogotá, COL; ARSEF, USDA-ARS Collection of Entomopathogenic, Ithaca, NY, USA; BCC, BIOTEC Culture Collection, Klong Luang, Thailand; CALOC, Joao Araujo personal collection. CBS, Centraalbureau voor Schimmelcultures, Utrecht, the Netherlands; EFCC, Entomopathogenic Fungal Culture Collection, Chuncheon, Korea; GZUH, Herbarium of Guizhou University,…
