# Supplementary material for: Metabolomic profile and nucleoside composition of Cordyceps nidus sp. nov. (Cordycipitaceae): A new source of active compounds
Source: PLoS One. 2017 Jun 21;12(6):e0179428. doi: 10.1371/journal.pone.0179428 (PMC5479552; doi:10.1371/journal.pone.0179428)
Supplement: S2 Table — (XLSX) [file pone.0179428.s003.xlsx]

## Sheet: S2. Table
S2 Table. Bacterial and fungal strains used in the antimicrobial susceptibility assays.
Species	Voucher Info
Gram positive bacteria
Staphylococcus aureus	ATCC 25923
Staphylococcus haemolyticus	ATCC 29970
Staphylococcus epidermidis	ATCC 14990
Kocuria rosea	ATCC 186
Enterococcus faecalis	ATCC 19433
Enterococcus faecium	NTCT 12204
Bacillus cereus	ATCC 14579
Lysinibacillus sphaericus	OMS 2362
Gram negative bacteria
Enterobacter aerogenes	ATCC 13048
Salmonella typhimurium	ATCC 14028
Salmonella Paratyphi B
Escherichia coli	ATCC 25922
Pseudomonas aeruginosa	ATCC 28593
Molds
Fusarium oxysporum	9788
Fusarium solani	4591
Aspergillus fumigatus	ATCC MYA-3626
Yeasts
Candida albicans	ATCC 10231
Candida parasilopsis	ATCC 22019
Candida kruseii	ATCC 6258
