# Supplementary material for: Metabolomic profile and nucleoside composition of Cordyceps nidus sp. nov. (Cordycipitaceae): A new source of active compounds
Source: PLoS One. 2017 Jun 21;12(6):e0179428. doi: 10.1371/journal.pone.0179428 (PMC5479552; doi:10.1371/journal.pone.0179428)
Supplement: S3 Table — (XLSX) [file pone.0179428.s004.xlsx]

## Sheet: S3 Table
S3 Table. Metabolite composition from cultured Cordyceps nidus
METABOLITE	Fraction	Time Detection	MASS INTENSITY
			SDAY		SDAY-SS		BR (Brown Rice)		TA (Tarantula Agar)
			Mean	Standard deviation	Mean	Standard deviation	Mean	Standard deviation	Mean	Standard deviation
(-)-(E)-1-(4-Hydroxyphenyl)-7-phenyl-6-hepten-3-ol	Methanol	Before dilution step	64432.6	123708	115263	26337	39615.4	68374.6	41159.6	54461.8
(-)-Epicatechin 7-O-glucuronide	Methanol	Before dilution step	0	0	844.06	1887.37	4030.73	3786.6	0	0
(-)-Epigallocatechin	Methanol	Before dilution step	48056.8	4322.64	34081.9	7817.77	11315.6	2082.06	22040.2	3697.19
(-)-Epigallocatechin 3-p-coumaroate	Methanol	Before dilution step	17150.4	8867.06	4490.17	4680.82	28267.7	14476.1	54160.9	22714.5
(-)-Epigallocatechin sulfate	Methanol	After dilution step	0.642399	0.400104	0	0	6.62286	3.22168	0	0
(-)-erythro-Anethole glycol 2-glucoside	Methanol	Before dilution step	24471.2	5143.19	26333.3	3913.45	16777.6	9793.19	3406.09	7616.24
(+)-12a-Hydroxyerythynone	Methanol	Before dilution step	9450.89	2866.26	393.23	678.478	158.704	354.873	1935.46	2818.86
(+)-2,3-Dihydro-3-methyl-1H-pyrrole	Methanol	Before dilution step	6050.9	5151.76	278.41	622.543	2027.28	2975.21	0	0
(+)-3-(3,4-Methylenedioxyphenyl)-1,2-propanediol	Methanol	Before dilution step	1.52795e+06	252687	1.79512e+06	284651	58831.5	59102.1	882423	168541
(+)-3-(3,4-Methylenedioxyphenyl)-1,2-propanediol	Methanol	After dilution step	104.431	18.8996	138.779	18.1494	8.70087	4.01339	72.334	7.05233
(+)-7-epi-Syringaresinol 4'-glucoside	Methanol	Before dilution step	954.513	2134.36	10729.1	2331.09	0	0	3478.97	4893.63
(+)-cis-5,6-Dihydro-5-hydroxy-4-methoxy-6-(2-phenylethyl)-2H-pyran-2-one	Methanol	Before dilution step	5648.87	3499.62	21340.6	5565.94	0	0	0	0
(+)-Fargesin	Methanol	Before dilution step	0	0	0	0	12725.8	5631.19	441.611	910.064
(+)-Ligballinol	Methanol	Before dilution step	0	0	0	0	0	0	948.849	1321.33
(+)-Syringaresinol O-ß-D-glucoside	Methanol	Before dilution step	14462.7	2751.45	12262.4	2947.66	7757.06	1275.24	8226.34	1440.43
(+/-)-Dihydromintlactone	Methanol	Before dilution step	556455	128054	804726	147815	1592.19	3560.24	303763	49058.5
(+/-)-Dihydromintlactone	Methanol	After dilution step	85.8347	19.9137	104.494	13.2352	0	0	47.1512	7.31504
(+/-)-Ethyl 3-acetoxy-2-methylbutyrate	Methanol	Before dilution step	4011.53	3760.37	8542.86	1038.22	1146.87	2564.47	1082.22	2419.92
(+/-)-Methyl 5-acetoxyhexanoate	Methanol	Before dilution step	7234.43	3840.9	0	0	0	0	0	0
(±)-2,2'-Iminobispropanoic acid	Methanol	Before dilution step	10386.2	2390.24	1221.02	1892.46	1724.64	2398.9	58816.3	23808.1
(±)-2-Hydroxy-4-(methylthio)butanoic acid	Methanol	Before dilution step	32590.5	3127.19	48679.3	6879.9	15590.1	5710.71	14199.8	3062.24
(±)-2-Propylthiazolidine	Methanol	Before dilution step	5.19148	11.6085	0	0	0	0	0	0
(±)-3-(4-Hydroxyphenyl)-1,2-propanediol 4'-O-glucoside	Methanol	Before dilution step	8578.82	3381.98	5765.9	2830.85	737.702	1649.55	4564.52	2695.14
(±)-4-Methylene-2-pyrrolidinecarboxylic acid	Methanol	Before dilution step	24958.6	2092.59	14269.4	1970.45	9096.08	1773.67	8135.56	1650.56
(±)-Conen	Methanol	Before dilution step	12513.1	1235.71	8810.96	2022.03	1301.33	2909.87	2813.35	3857.9
(±)-Rollipyrrole	Methanol	Before dilution step	37994.5	8814.25	15209.3	21289.3	0	0	38292.3	3849.19
(±)-threo-Anethole glycol	Methanol	Before dilution step	18694.7	6785	14835.8	3916.74	0	0	12488.9	2481.03
(1R*,3R*,3'S*)-1,2,3,4-Tetrahydro-1-(2-thio-3-pyrrolidinyl)-ß-carboline-3-carboxylic acid	Methanol	Before dilution step	0	0	0	0	4668.74	3803.94	0	0
(1RS,2RS)-Guaiacylglycerol 1-glucoside	Methanol	Before dilution step	14991.4	4547.68	7282.71	4369.19	1613.64	3608.2	16896.3	4027.59
(1x,2x)-Guaiacylglycerol 3-glucoside	Methanol	Before dilution step	633.087	1415.63	0	0	822.856	1839.96	2503.05	5597
(1xi,3S)-1,2,3,4-Tetrahydro-1-methyl-ß-carboline-1,3-dicarboxylic acid	Methanol	After dilution step	0.0604286	0.135122	0	0	0	0	0	0
(1α,3ß,20S,22R,24S,25S)-Pubescenin	Methanol	Before dilution step	304546	70670.8	48032.7	22806.1	0	0	445429	147972
(2,6-difluoro-4-hydroxyphenyl)pyruvate	Methanol	Before dilution step	0	0	0	0	0	0	4924.19	3118.34
(22E, 24x)-Ergosta-4,6,8,22-tetraen-3-one	Methanol	After dilution step	1079.77	316.749	11.7953	7.13978	7.91348	8.87047	159.496	50.3797
(25S)-5α-cholestan-3ß,4ß,6α,7α,8ß,15ß,16ß,26-octol	Methanol	After dilution step	0	0	0	0	0.0470697	0.0747502	0.0805077	0.176815
(2b,3b)-Dihydroxy-30-nor-12,20(29)-oleanadiene-28-glucopyranosyloxy-23-oic acid 3-glucuronide	Methanol	After dilution step	0.174576	0.242412	0.249768	0.275057	0.480334	0.441206	0.196586	0.285261
(2E,4E,6Z)-2,4,6-Decatrienoic acid dehydropiperidide	Methanol	Before dilution step	35531.6	40199.1	0	0	25925.2	17080.1	154533	38824.1
(2-Methoxyethoxy)propanoic acid	Methanol	Before dilution step	4089.88	3841	6606.6	3810.67	1627.85	3639.99	3555.59	3296.64
(2R,2'S)-Isobuteine	Methanol	Before dilution step	21567.9	2330.05	32776.2	2951.85	41145.6	13577.2	44372.8	18178.4
(2R,3R,4R)-2-Amino-4-hydroxy-3-methylpentanoic acid	Methanol	Before dilution step	0	0	0	0	165245	60386.3	0	0
(2R,3R,6S)-3-fluoro-2,6-diaminopimelate	Methanol	Before dilution step	20687.9	5593.71	2989.71	2958.18	678.631	1517.47	12231.2	5982.32
(2R,5R)-5-carboxymethyl proline	Methanol	After dilution step	0.480777	0.777365	143.427	9.24119	0	0	20.3075	10.8442
(2S,2''S,3S,3''R,4S)-3,4',5,7-Tetrahydroxyflavan(2->7,4->8)-3,4',5,7-tetrahydroxyflavan	Methanol	Before dilution step	243.656	544.832	0	0	0	0	8775.14	4144.93
(2S,3R,4R)-3,4,4'-Trihydroxyflavan	Methanol	Before dilution step	6746.13	9296.34	26080.4	5412.53	3821.4	8544.91	0	0
(2S,3'S)-α-Amino-2-carboxy-5-oxo-1-pyrrolidinebutanoic acid	Methanol	Before dilution step	40915.9	15507.1	0	0	0	0	59229.6	36484.7
(2S,4S)-Pinnatanine	Methanol	Before dilution step	19656.6	19522.1	1458.89	3262.17	5291.52	4649.34	11830	4155.45
(2xi,6xi)-7-Methyl-3-methylene-1,2,6,7-octanetetrol	Methanol	Before dilution step	1403.44	1660.5	1528.08	2094	239177	49282	19216.9	3081.49
(3''-Apiosyl-6''-malonyl)astragalin	Methanol	After dilution step	4.92378	4.48719	0.0280141	0.0626415	0.0512537	0.112238	0	0
(3b,21b)-12-Oleanene-3,21,28-triol 28-[arabinosyl-(1->3)-arabinosyl-(1->3)-arabinoside]	Methanol	Before dilution step	514.908	724.78	8.73963	19.5424	0	0	0	0
(3R,2'S)-Myxol 2'-α-L-fucoside	Methanol	Before dilution step	125986	12043.9	0	0	3864.07	3152.22	3666.09	3704.37
(3R,2'S)-Myxol 2'-α-L-fucoside	Methanol	After dilution step	5.62354	1.81686	0.0485201	0.108494	0.323008	0.523198	0.0724686	0.0506133
(3S,5R)-carbapenam	Methanol	Before dilution step	8481.39	5718.89	3148.59	2396.04	11323.4	1693.04	2935.02	5732.25
(3ß,22E,24R)-Ergosta-4,6,8(14),22-tetraen-3-ol	Methanol	Before dilution step	6.5956e+06	1.12144e+06	684854	216138	0	0	1.16139e+07	3.74199e+06
(3xi,6xi)-Cyclo(alanylvalyl)	Methanol	Before dilution step	1.83906e+06	589715	687999	247400	0	0	542297	162441
(3xi,6xi)-Cyclo(alanylvalyl)	Methanol	After dilution step	101.738	29.5199	28.635	11.9376	5.5104	12.3216	29.2173	11.6714
(4-Hydroxybenzoyl)choline	Methanol	After dilution step	1.46356	2.57867	0.136859	0.306025	2.86314	5.19247	0	0
(5E,7E)-(3S,24R)-[6,19,19-trideuterio-]-9,10-seco-5,7,10(19)-cholestatriene-3,24,25-triol	Methanol	Before dilution step	246338	32617.9	0	0	0	0	0	0
(7R*,8R*)-3-Methoxy-3',4,7,9,9'-pentahydroxy-8,4'-oxyneolignan	Methanol	Before dilution step	0	0	607.991	848.003	0	0	0	0
(7'x,8'x)-4,7'-Epoxy-3,8'-bilign-7-ene-3,5'-dimethoxy-4',9,9'-triol	Methanol	Before dilution step	730.883	773.263	1156.89	1821.41	577.11	691.325	469.253	639.184
(8R,8'R,9S)-9-Hydroxy-3,4-dimethoxy-3',4'-methylenoxy-9,9'-epoxylignan	Methanol	Before dilution step	603803	79727.7	1.24844e+06	262304	0	0	918880	329086
(9S,10E,12Z,15Z)-9-Hydroxy-10,12,15-octadecatrienoic acid	Methanol	Before dilution step	43823.9	40608	0	0	0	0	630154	280912
(E)-10-Oxo-8-decenoic acid	Methanol	Before dilution step	28753.1	5922.93	27875.2	3808.98	0	0	14758.2	2662.84
(E)-1-O-Cinnamoyl-ß-D-glucose	Methanol	Before dilution step	7506.28	1296.88	10295.2	3553.88	6110.45	3912.41	6173.88	3668.36
(E)-2-Butenal	Methanol	After dilution step	1.07448	0.474663	0.474815	0.654109	0.156071	0.291595	0.669501	0.585506
(E)-2-O-Cinnamoyl-ß-D-glucopyranose	Methanol	Before dilution step	487.55	724.955	291.57	651.971	0	0	1898.55	1847.65
(E)-3-(2-Hydroxyphenyl)-2-propenal	Methanol	Before dilution step	45029.5	15399.1	45464.2	7725.81	3069.85	6864.38	11014.8	10432.3
(E)-8-Hydroxy-2-octene-4,6-diynoic acid	Methanol	Before dilution step	8730.8	1084.3	13786.7	4064.41	0	0	0	0
(E)-but-2-enoyl-CoA	Methanol	After dilution step	0.790966	0.25133	0.332234	0.208275	0.191562	0.129671	1.25995	0.353412
(E)-Suberenol	Methanol	Before dilution step	2329.47	5208.85	0	0	0	0	0	0
(E,E)-1,7-Diphenyl-4,6-heptadien-3-ol	Methanol	After dilution step	0.437512	0.514941	0	0	0.505004	1.12922	6.24792	1.70623
(E,E)-2,4-Decadienoic isobutylamide	Methanol	Before dilution step	21409.8	3321.81	0	0	0	0	5680.3	8012.16
(N-Sulfoindol-3-yl)methylglucosinolate	Methanol	Before dilution step	0	0	4905.39	2752.82	0	0	0	0
(R)-11,12,13-Trinor-1(5),6,9-guaiatrien-8-one	Methanol	Before dilution step	31885.2	7006.84	17565.8	4694.23	0	0	0	0
(R)-1-O-[b-D-Glucopyranosyl-(1->6)-b-D-glucopyranoside]-1,3-octanediol	Methanol	Before dilution step	98860.3	24689.4	64114.1	14824.8	62881.9	13922.5	154396	27458.2
(R)-1-O-[b-D-Glucopyranosyl-(1->6)-b-D-glucopyranoside]-1,3-octanediol	Methanol	After dilution step	5.57192	1.98249	0	0	4.87252	2.58946	8.52293	5.09119
(R)-2,3-Dihydro-3,5-dihydroxy-2-oxo-3-indoleacetic acid	Methanol	Before dilution step	7157.61	4344.65	4998.02	3037.47	24017.3	3408.34	2934.58	4023.92
(R)-2-Hydroxysterculic acid	Methanol	Before dilution step	0	0	0	0	0	0	81104.3	57828.4
(R)-3-Hydroxy-hexadecanoic acid	Methanol	Before dilution step	35159.6	5702.43	13634.5	2516.77	0	0	93696.9	16794.7
(R)-piperazine-2-carboxylate	Methanol	Before dilution step	6066.42	13564.9	0	0	0	0	0	0
(R)-piperazine-2-tert-butylcarboxamide	Methanol	Before dilution step	195182	54264.7	0	0	19579	27592.3	89518.3	33997.8
(R)-piperidine-3-carboxamide	Methanol	Before dilution step	142224	71347.5	15560.5	18027.4	99522.8	65037	38980.5	25968
(S)(+)-Allantoin	Methanol	Before dilution step	20563.7	13514.2	3600.76	8051.55	0	0	0	0
(S)-[8]-Gingerol	Methanol	Before dilution step	16962.8	5898.77	3565.03	1704.39	1507.74	1949.81	0	0
(S)-2,3,4,5-Tetrahydropiperidine-2-carboxylate	Methanol	Before dilution step	11661.5	8368.67	6639.58	7030.25	5066.98	3531.14	6829.89	8573.98
(S)-2-Azetidinecarboxylic acid	Methanol	Before dilution step	10213	6243.29	9012.52	2221.48	39632.2	9728.13	46156.5	17797.5
(S)-3-[(Cyanophenylmethyl)amino]-3-oxopropanoic acid	Methanol	Before dilution step	249.501	557.902	880.68	1382.63	14416.1	2978.09	1659.84	1612.31
(S)-3-Hydroxydodecanoyl-CoA	Methanol	Before dilution step	7937.34	4621.15	0	0	0	0	0	0
(S)-3-Methylthiohexyl butyrate	Methanol	Before dilution step	0	0	0	0	0	0	1389.09	1980.02
(S)-4',5,7-Trihydroxy-3'-prenylflavanone	Methanol	Before dilution step	52249.6	4579.96	26532.6	5732.34	6433.65	4763.16	11428.5	7513.14
(S)-4-Amino-5-oxopentanoate	Methanol	Before dilution step	215151	57731.4	65611.4	48441.5	0	0	1.12291e+06	171980
(S)-5'-Deoxy-5'-(methylsulfinyl)adenosine	Methanol	Before dilution step	188695	17965.4	159002	26894.5	1861.71	1234.6	86577.4	9816.7
(S)-5'-Deoxy-5'-(methylsulfinyl)adenosine	Methanol	After dilution step	16.7708	5.97803	10.7624	1.5262	0.302246	0.247968	10.6017	7.22564
(S)-7,8,13,14-Tetrahydroprotoberberine	Methanol	After dilution step	498.964	170.566	31.3908	4.16192	2210.01	2370.19	199.763	17.2886
(S)-AMPA	Methanol	Before dilution step	170493	16183.5	130827	24140.7	20619	4932.53	16494	5453.15
(S)-AMPA	Methanol	After dilution step	3.79682	1.25748	2.34603	0.73878	2.05919	4.52216	0	0
(S)-Carnitine	Methanol	Before dilution step	3.85758e+07	5.97155e+06	2.60128e+07	2.13195e+06	1.26533e+07	3.71053e+06	1.41038e+07	3.88623e+06
(S)-Edulinine	Methanol	Before dilution step	34431.6	18278.1	38073.9	9871.12	1160.54	2362.21	26341.8	11933.5
(S)-Isocorydine	Methanol	Before dilution step	4157.07	9295.49	1608.25	2508.25	2614.08	5845.25	217.419	486.164
(S)-Methylmalonic acid semialdehyde	Methanol	Before dilution step	9035.42	3540.3	18067.1	9154.28	559.625	1251.36	9627.9	2957.2
(S)-N-(4,5-Dihydro-1-methyl-4-oxo-1H-imidazol-2-yl)alanine	Methanol	Before dilution step	50155.3	11757.2	32014.4	8141.01	229.926	514.131	23175	10788.2
(S)-piperazine-2-carboxylate	Methanol	Before dilution step	27136	60677.9	0	0	0	0	0	0
(S)-piperazine-2-tert-butylcarboxamide	Methanol	Before dilution step	90231.3	23162.3	2846.76	2631.44	33763.9	12481.7	81285.5	23882
(S)-ß-Methylindolepyruvate	Methanol	Before dilution step	9221.63	2060.82	11228	2842.24	0	0	0	0
(S)-Verimol F	Methanol	Before dilution step	13898.9	12692.2	3924.18	8161.77	30903.2	26071.2	60343.7	39852.7
(S)-α-Amino-4-carboxy-3-furanpropanoic acid	Methanol	Before dilution step	41281.4	4575.26	8945.82	2562.26	0	0	0	0
(Z)-15-Oxo-11-eicosenoic acid	Methanol	After dilution step	0.611617	1.36762	0	0	0.628519	1.40541	6.2363	4.91557
(Z)-5-[(5-Methyl-2-thienyl)methylene]-2(5H)-furanone	Methanol	Before dilution step	26976	9638.7	13928.8	6525.85	1259.29	1428.2	4755.53	3324.42
(Z)-N-Feruloyl-5-hydroxyanthranilic acid	Methanol	After dilution step	2.00166	0.983737	4.57229	0.513456	0.288327	0.457946	1.08518	0.76674
(αS,ßS)-α-Ethyl-α-(4-methoxyphenyl)-ß-phenyl-2- pyridineethanol	Methanol	After dilution step	11.1483	3.87802	14.6807	3.92964	0	0	6.71399	2.10125
[FA (12:0)] 11-bromo-dodecanoic acid	Methanol	Before dilution step	3424.06	4550.04	265.455	289.232	576.538	1289.18	0	0
[FA (16:0/16:0)] 2,2-difluoro-hexadecanoic acid	Methanol	Before dilution step	0	0	8509.41	12068.8	0	0	0	0
[FA (16:0/20:0)] 1-O-α-D-glucopyranosyl-(2-hexadecanoyloxy)-eicosane	Methanol	Before dilution step	10181	2488.46	0	0	0	0	0	0
[FA (18:0)] 3-iodo-octadecanoic acid	Methanol	Before dilution step	248.502	555.667	2349.73	3083.14	0	0	2875.76	2037.21
[FA (18:3)] N-(9Z,12Z,15Z-octadecatrienoyl)-glutamine	Methanol	Before dilution step	217638	25329.7	28063.8	6807.89	0	0	87317.5	17698.7
[FA (20:0)] N-(11Z-eicosaenoyl)-ethanolamine	Methanol	Before dilution step	747942	77320.7	544978	92419.6	519465	143918	156904	32196.8
[FA (20:0)] N-eicosanoyl-ethanolamine	Methanol	Before dilution step	0	0	25846.5	35558.1	11650.1	15964.3	14579.8	22384.7
[FA (20:2)] N-(11Z,14Z-eicosadienoyl)-ethanolamine	Methanol	Before dilution step	1.38134e+06	156741	883615	144606	854591	252391	317541	25679.7
[FA (20:4)] N-(4-benzenesulfonamide)-5Z,8Z,11Z,14Z-eicosatetraenoyl amine	Methanol	Before dilution step	27818.2	7797.3	8508.49	7476.5	406.629	521.335	69719.2	26339.2
[FA (20:4)] N-morpholine-5Z,8Z,11Z,14Z-eicosatetraenoyl amine	Methanol	Before dilution step	16485.5	10432.3	539.691	1202.87	0	0	2306.42	3220.82
[FA (22:6)] 4,7,10,13,16,19-Docosahexaynoic acid	Methanol	Before dilution step	3723.76	3470.51	5176.26	4260.68	693.227	1550.1	3401.93	3195.27
[FA (26:0/2:0)] Hexacosanedioic acid	Methanol	After dilution step	11.551	4.76126	0.703687	0.847914	2.82366	2.81553	4.11391	2.18801
[FA amino(16:0)] 2R-aminohexadecanoic acid	Methanol	Before dilution step	627447	281675	0	0	0	0	53583.8	34544.4
[FA amino(16:0)] hexadecanoic acid	Methanol	Before dilution step	914241	352220	630552	114623	263883	168452	91755.6	46648.7
[FA amino(16:0)] hexadecanoic acid	Methanol	After dilution step	50.3204	26.9525	7.15006	11.0047	9.35097	17.2402	0	0
[FA amino(4:0)] 2-amino-4-cyano-butanoic acid	Methanol	Before dilution step	0	0	0	0	0	0	1975.61	4417.6
[FA amino(8:0)] 3-amino-octanoic acid	Methanol	Before dilution step	150830	34176	67737.5	17519.6	7035.72	5471.66	0	0
[FA amino(8:0)] 3-amino-octanoic acid	Methanol	After dilution step	11.2026	2.46701	3.59646	1.52867	1.06553	1.03094	0.478057	0.786006
[FA hydroxy,oxo(4:0/4:0)] sodium-prostatetraenoate-cyclo	Methanol	Before dilution step	73499.5	9837.06	45215.2	4667.28	41359	10952.9	161498	33681.7
[FA methyl,oxo,hydroxy(3:0)] methyl 9-oxo-10R-chloro-10,11S-epoxy-12S-hydroxy-5Z,7E13Z-prostatrienoate-cyclo[8,12]	Methanol	Before dilution step	21209.6	4591.23	13036	3804.35	776.388	936.897	13535.8	7681.92
[FA methyl,oxo,hydroxy(3:0/3:0)] methyl 5S,6S-diacetoxy-9-oxo-10S-chloro-10S,11R-epoxy-12S-hydroxy-7E,14Z,17Z-prostatrienoate-cyclo[8,12R]	Methanol	Before dilution step	10195.4	2766.75	6286.84	1336.98	975.605	2181.52	5250.1	3168.97
[FA methyl,oxo,hydroxy(4:0)]	Methanol	Before dilution step	24663.8	5182.16	46730.9	8586.71	20349.7	10073.3	11690.3	6965.51
[FA oxo(24:0)] 15-oxo-18Z-tetracosenoic acid	Methanol	Before dilution step	30693.6	10480.8	0	0	2316.76	5180.44	184789	125435
[FA oxo(24:0)] 15-oxo-18Z-tetracosenoic acid	Methanol	After dilution step	4.41448	5.34184	2.10185	4.69988	0.12303	0.275103	1.21563	0.842102
[FA oxo,trihydrox] 6-oxo-9S,11R,15S-trihydroxy-13E-prostenoic acid 1(3)-glyceryl ester	Methanol	After dilution step	16.3585	7.11986	0.457298	0.65455	21.2253	13.9322	6.79485	5.28843
[Fv hydrox] 8-Cinnamoyl-3,4-dihydro-5,7-dihydroxy-4-phenylcoumarin	Methanol	Before dilution step	23462	3235.1	24331.6	7163.96	499.993	945.998	11968.7	3409.86
[Fv hydroxy(4:0/2:0/2:0/2:0)] 3,4,7,8-Tetrahydro-5-hydroxy-4,8-diphenyl-2H,6H-benzo[1,2-b:5,4-b']dipyran-2,6-dione	Methanol	Before dilution step	2189.67	4896.26	0	0	0	0	5560.89	3157.99
[Fv hydroxy(9:1)] 5,4'-Dihydroxy-6-C-prenylflavanone 4'-xylosyl-(1->2)-rhamnoside	Methanol	Before dilution step	11172.4	1911.93	9487.24	1367.31	22138.8	1592.25	10752.2	1950.41
[Fv hydroxy,methoxy,hydrox] 2',6'-Dihydroxy-4'-methoxy-3'-(2-hydroxybenzyl)dihydrochalcone	Methanol	Before dilution step	322.266	720.609	2294.73	5131.17	9952.11	11048.6	11057.3	19502.9
[Fv Hydroxy,trimethox] 4-Hydroxy-2',4',6'-trimethoxydihydrochalcone 4-O-glucoside	Methanol	Before dilution step	1240.88	677.106	0	0	32477.5	3646.41	2358.74	1735.58
[Fv methoxy,methox] (S)-2,3-Dihydro-7-methoxy-2-[2-(4-methoxyphenyl)-5-benzofuranyl]-4H-1-benzopyran-4-one	Methanol	Before dilution step	0	0	10410.3	6366.62	674.646	1009.7	0	0
[Fv methyl,trihydroxy(4:2)] 3'-(4-Coumaroyloxy-3-methylbutyl-2(E)-enyl)-4,2',4'-trihydroxychalcone	Methanol	Before dilution step	243221	10590.3	140074	26429.3	63354.9	14678	36866.7	4785.96
[Fv methyl,trihydroxy(4:2)] 3'-(4-Coumaroyloxy-3-methylbutyl-2(E)-enyl)-4,2',4'-trihydroxychalcone	Methanol	After dilution step	2.8191	1.12899	0.305091	0.164771	1.63246	1.32962	2.90327	0.424281
[Fv methyl,trihydroxy(4:2)] 3'-(4-Coumaroyloxy-3-methylbutyl-2(Z)-enyl)-4,2',4'-trihydroxychalcone	Methanol	Before dilution step	247502	21853.4	43528.7	5925.77	69827.6	9266.59	258766	25810.3
[Fv methyl,trihydroxy(4:2)] 3'-(4-Feruloyloxy-3-methylbutyl-2(Z)-enyl)-4,2',4'-trihydroxychalcone	Methanol	Before dilution step	21400.6	5145.23	1743.35	3898.25	6275.02	3789.52	3219.64	4507.32
[Fv] 3,4-Dihydroxyrottlerin	Methanol	Before dilution step	2602.42	3570.44	0	0	0	0	6380.43	1157.92
[Fv] 4'-Chloro-2-hydroxyaurone	Methanol	Before dilution step	37555.3	1709.54	1271.27	2842.66	0	0	8513.3	1274.26
[Fv] 5-O-Methyleriodictyol 7-glucosyl-(1->4)-galactoside	Methanol	After dilution step	6.27787	1.29667	5.16187	0.815343	4.00367	1.98888	6.63872	1.62241
[Fv] Antiarone J	Methanol	Before dilution step	3362.82	2411.15	876.272	1959.4	0	0	220.833	493.797
[Fv] Calomelanol C	Methanol	Before dilution step	21956.8	4977.46	10855.2	2092	959.141	2144.7	18186.3	4574.22
[Fv] Calomelanol D-1	Methanol	Before dilution step	1031.3	2306.05	10931.6	6223.58	0	0	0	0
[Fv] Dichamanetin	Methanol	Before dilution step	10666.3	2780.57	15037.6	2085.52	0	0	4137.63	3837.19
[Fv] Isochamanetin	Methanol	Before dilution step	1916.95	3721.93	0	0	0	0	0	0
[Fv] Longicaudatin	Methanol	Before dilution step	38187.4	7430.59	5019.41	2506.2	4806.43	2764.61	3708.95	2753.95
[GL trimethyl(16:0/18:2)] 1-hexadecanoyl-2-(9Z,12Z-octadecadienoyl)-sn-glycero-3-O-(N,N,N-trimethyl)-homoserine	Methanol	Before dilution step	530223	37267.6	0	0	0	0	0	0
[GL trimethyl(16:0/18:2)] 1-hexadecanoyl-2-(9Z,12Z-octadecadienoyl)-sn-glycero-3-O-(N,N,N-trimethyl)-homoserine	Methanol	After dilution step	63.5455	18.7178	0	0	0	0	0	0
[PC (10:1)] 1-(9E-decenyl)-sn-glycero-3-phosphocholine	Methanol	Before dilution step	114.532	256.102	0	0	0	0	563.749	943.565
[PC (2:0)] 1,2-divaleryl-sn-glycero-3-phosphocholine	Methanol	Before dilution step	708.652	1584.59	0	0	0	0	0	0
[PC (22:3)]	Methanol	Before dilution step	2461.57	4269.89	597.101	779.627	1179.54	2610.37	1975.07	2689.32
[PC (5:2)] 1-pentyl-sn-glycero-3-phosphocholine	Methanol	Before dilution step	38672.3	5485.42	32045.7	5061.76	0	0	34261.9	19460.8
[PC acetyl(3:0)] 1-propionyl-2-acetyl-sn-glycero-3-phosphocholine	Methanol	Before dilution step	28153	8103.45	12800.1	5525.34	808657	155700	28258.9	4421.83
[PC methyl,acety] 1-methyl-2-acetyl-sn-glycero-3-phosphocholine	Methanol	Before dilution step	5482.35	8243.57	69.1974	154.73	0	0	7261.62	4440.49
[PC] 2-valeryl-sn-glycero-3-phosphocholine	Methanol	Before dilution step	0	0	0	0	0	0	1729.86	2150.59
[PG (18:0)] 1-octadecanoyl-sn-glycero-3-phospho-(1'-sn-glycerol)	Methanol	Before dilution step	1134.8	2537.5	0	0	0	0	1091.76	1586.55
[PG (6:0/6:0)] 1,2-dihexanoyl-sn-glycero-3-phospho-(1'-sn-glycerol)	Methanol	Before dilution step	47393.1	6730.68	32285.4	5944.93	359.013	618.281	19005.5	3903.65
[PI (20:4)] 1-(5Z,8Z,11Z,14Z-eicosatetraenoyl)-sn-glycero-3-phospho-(1'-myo-inositol)	Methanol	Before dilution step	6868.48	2412.24	973.754	1060.52	970.032	1741.88	3333.24	1851.82
[PR] 1'-Hydroxy-4-keto-γ-carotene glucoside/ 1'-OH-4-Keto-γ-carotene glucoside/ (Carotenoid K-G)	Methanol	Before dilution step	3109.48	2866.76	528.494	1181.75	1199.05	2040.86	7994.62	4028.36
[PR] Isorenieratene/ (Leprotene)	Methanol	Before dilution step	1915.54	1844.02	911.866	1227.57	331.782	741.888	959.039	860.009
[PR] Nostoxanthin sulfate	Methanol	Before dilution step	15662.1	2274.4	29864.3	3327.22	4799.59	2810.18	14482.9	2154.58
[PS (2:0)] 1,2-diacyl-sn-glycero-3-phosphoserine	Methanol	After dilution step	0.0294278	0.0658026	0	0	0.935679	0.678294	0.0439473	0.0982691
[SP (14:0)] 1-deoxy-tetradecasphinganine	Methanol	Before dilution step	2.52189e+06	377487	2.5309e+06	250039	856949	167044	1.49838e+06	212499
[SP (14:0/2:0)] tetradecasphinga-4E,6E-dienine	Methanol	Before dilution step	26768.4	6483.6	38402.6	8975.38	26400.1	21883.4	5679.11	9962.03
[SP (3:0)] sphinga-4E,8E,10E-trienine	Methanol	Before dilution step	727994	109259	715262	75230.4	73931.1	24384.6	193217	32817.4
[SP (3:0)] sphinga-4E,8E,10E-trienine	Methanol	After dilution step	68.0917	15.8709	59.4271	8.40329	4.11868	4.01139	11.4007	2.21313
[SP amino,dimethyl(18:0)] 2-amino-14,16-dimethyloctadecan-3-ol	Methanol	Before dilution step	1610.9	2557.2	2382.53	4056.69	119.389	266.962	1546.61	3458.32
[SP amino,hydroxy(4:0/20:0)] 2S-amino-3R,4R,5S,14R-tetrahydroxyeicos-6E-enoic acid	Methanol	After dilution step	2.18245	1.12465	0.968908	0.348974	0.149003	0.210433	0.632212	0.348406
[SP amino,methyl,hydroxy,methyl(14:0/18:0)] 2-carboxy-2-amino-3-O-(13'-methyltetradecanoyl)-4-hydroxy-17-methyloctadec-5-ene-1-sulfonic acid	Methanol	Before dilution step	3124	3146.13	1992.98	2891	1726.03	3859.53	872.952	1203.52
[SP diamino(30:0/30:0/6:0/2:0)] (2S,3R,5Z,8Z,11Z,14Z,17Z,20Z,28R,29S)-2,29-diaminotriaconta-5,8,11,14,17,20-hexaene-3,28-diol	Methanol	Before dilution step	5903.97	5513.22	3424.99	4890.88	3740.07	3508.2	3115.2	4298.44
[SP dimethyl,amino(18:0/2:0)] 2S-dimethylaminooctadecane-1,3R-diol	Methanol	Before dilution step	61936.9	42141.2	270697	210134	42575.6	45713.3	133305	92669.7
[SP dimethyl,amino(18:0/2:0)] 2S-dimethylaminooctadecane-1,3R-diol	Methanol	After dilution step	4001.88	1904.41	0	0	866.275	818.205	183.877	411.161
[SP hydrox] N-(acyl)-4R-hydroxy-sphinganine	Methanol	Before dilution step	26025.7	11371.3	0	0	0	0	102220	29533.7
[SP hydrox] N-(acyl)-4R-hydroxy-sphinganine	Methanol	After dilution step	0.914941	0.981875	0	0	0	0	5.90746	2.6988
[SP hydroxy,methyl,methyl(20:0)]	Methanol	After dilution step	24.2262	12.8353	0	0	4.49191	3.12324	0.0932106	0.208425
[SP methyl(2:0)] 9-methyl-sphinga-4E,8E-dienine	Methanol	Before dilution step	245352	20485.5	16408.2	9408.18	0	0	321508	68748.8
[SP] 1-deoxy-sphinganine	Methanol	After dilution step	20.0996	44.944	1.25319	2.80221	0	0	41.9666	45.0887
[SP] Fumonisin A1	Methanol	After dilution step	0.146392	0.228021	0.0266628	0.0596198	0.0650512	0.145459	0.741573	0.537934
[SP] Fumonisin B2	Methanol	After dilution step	0.531095	0.583771	0.152477	0.123762	0.402431	0.332155	4.32825	1.16318
[SP] Fumonisin B4	Methanol	After dilution step	2.96318	1.82544	0.175622	0.300713	1.47548	1.31424	0.113707	0.18301
[SP] Myriocin	Methanol	Before dilution step	0	0	16.781	37.5234	0	0	0	0
[ST (2:0/2:0/2:0)] (5Z,7E)-(3S)-26,26,26-trifluoro-27-nor-9,10-seco-5,7,10(19)-cholestatriene-3,25-diol	Methanol	Before dilution step	18445.5	4772.14	10269.4	6643.23	562.093	1256.88	46415.8	12681.4
[ST (2:0/2:0/2:0)] (5Z,7E)-(3S)-26,26,26-trifluoro-27-nor-9,10-seco-5,7,10(19)-cholestatriene-3,25-diol	Methanol	After dilution step	12.1795	3.31145	5.09565	1.10336	0	0	7.256	2.15423
[ST (3:0)] (5Z,7E)-(1S,3R,11S)-11-phenyl-9,10-seco-5,7,10(19)-cholestatriene-1,3,25-triol	Methanol	After dilution step	1.66332	0.440055	0.722498	0.663253	1.28211	0.86766	2.10092	0.472837
[ST (3:0/3:0)] (7E)-(1R,3R)-9,11,21-trinor-9,10-seco-5,7-cholestadien-1,3,25-triol	Methanol	Before dilution step	872.615	826.098	0	0	642.808	880.768	234.98	525.432
[ST (6:0)] epithio-seco-ergostatrien-dioxide	Methanol	Before dilution step	0	0	275.285	615.555	0	0	9482.58	9879.79
[ST (6:0/2:0)] (7E)-(3S)-6,19-epidioxy-26,26,26,27,27,27-hexafluoro-9,10-seco-5(10),7-cholestadiene-3,25-diol	Methanol	Before dilution step	0	0	0	0	0	0	3761.62	2672.38
[ST dimethoxy(2:0)] (5Z,7E)-(1S,3R)-24-(dimethoxyphosphoryl)-9,10-seco-5,7,10(19)-cholatriene-1,3-diol	Methanol	Before dilution step	0	0	41.357	92.477	150.336	336.162	0	0
[ST hydroxy(3:2/3:0/3:0)] (7E)-(1S,3R,20R)-20-(3R,4-dihydroxy-4-methy-propyl)-19-nor-9,10-seco-5,7-cholestadien-1,3,25-triol	Methanol	Before dilution step	3856.08	5133.62	0	0	0	0	305.019	682.043
[ST trihydroxy(2:0)] 11ß,17,21-trihydroxypregn-4-ene-3,20-dione, 21-sulfate	Methanol	Before dilution step	0	0	0	0	6538.09	5824.33	14460.4	5376.94
[ST Trihydroxy,ox] 3α,7ß,12α-Trihydroxy-6-oxo-5α-cholan-24-oic Acid	Methanol	Before dilution step	16529.9	16408.1	2131.58	2653.77	0	0	12895.3	6164.21
[ST Trihydroxy,ox] 3α,7ß,12α-Trihydroxy-6-oxo-5α-cholan-24-oic Acid	Methanol	After dilution step	19.2262	10.6096	1.96901	2.52802	23.5539	14.4973	11.2873	4.98811
1-(2,3,6-trimethyl phenyl)-3-Buten-2-one	Methanol	Before dilution step	341081	27241.2	203380	25559	93877.4	26568.7	94790.8	53839.1
1-(2,3-Dihydro-1H-pyrrolizin-5-yl)-1,4-pentanedione	Methanol	Before dilution step	5473.62	3349.58	0	0	583.222	826.583	0	0
1-(2,4,5-Trimethoxyphenyl)-1,2-propanedione	Methanol	Before dilution step	17174.3	4285.78	31186.8	5670.56	5640.97	5234.98	20104.8	5033.62
1-(2,4,6-Trimethoxyphenyl)-1,3-butanedione	Methanol	Before dilution step	0	0	3169.5	4345.29	0	0	54.002	120.752
1-(2-Thienyl)-1-heptanone	Methanol	Before dilution step	6555.13	3866.22	2642.96	3644.08	12124.3	2679.26	0	0
1-(3-Aminopropyl)-4-aminobutanal	Methanol	Before dilution step	0	0	0	0	11538.9	7407.44	0	0
1-(3-Hydroxy-4-Methoxyphenyl)-1,2-ethanediol 3'-O-b-D-glucoside	Methanol	Before dilution step	0	0	0	0	0	0	494.527	1105.8
1-(3-Methyl-2-butenoyl)-6-apiosylglucose	Methanol	Before dilution step	3030.49	1095.83	307.429	687.433	5858.46	3220.23	1748.29	1271.7
1-(9E-decenyl)-sn-glycero-3-phosphocholine	Methanol	After dilution step	1.9134	2.55991	0	0	46.3531	55.9829	1.17569	1.05177
1-(Hydroxymethyl)-5,5-dimethyl-2,4-imidazolidinedione	Methanol	Before dilution step	174751	17325.1	52274.1	10534.7	0	0	25828.3	8798.34
1-(Hydroxymethyl)-5,5-dimethyl-2,4-imidazolidinedione	Methanol	After dilution step	11.4423	3.09727	3.02117	0.536082	0.58544	1.07536	1.36801	0.522042
1-(Indol-3-yl)propanol 3-phosphate	Methanol	Before dilution step	23031.7	2750.7	14800.8	3150.49	0	0	17346.6	4196.5
1-(Indol-3-yl)propanol 3-phosphate	Methanol	After dilution step	10.573	2.55315	9.42478	1.46777	208.048	325.438	34.107	6.95419
1-(Malonylamino)cyclopropanecarboxylic acid	Methanol	Before dilution step	20517.9	6912.14	20794.2	2042.33	0	0	0	0
1-(ß-D-Glucopyranosyloxy)-3-octanone	Methanol	After dilution step	0.233786	0.324779	0	0	0.139824	0.312655	0	0
1-(ß-D-Ribofuranosyl)-1,4-dihydronicotinamide	Methanol	After dilution step	46.0655	10.0936	6.56939	0.741234	20.9677	21.561	10.2959	1.82034
1,2,3,4,5,6-Hexahydro-7H-cyclopenta[b]pyridin-7-one	Methanol	After dilution step	5.2755	3.16497	0.199701	0.282299	2.21333	2.32729	2.40075	1.86632
1,2,3,4-Tetrahydro-1-[1-hydroxy-3-(4-hydroxyphenyl)-2-propenyl]-7-methoxy-2,6-naphthalenediol	Methanol	Before dilution step	26097.8	20864.8	2527.26	3462.11	0	0	214472	44233.5
1,2,3,4-Tetrahydro-2-methyl-b-carboline	Methanol	Before dilution step	6874.34	5035.46	0	0	0	0	327933	190056
1,2,3,4-Tetrahydroisoquinoline	Methanol	Before dilution step	570.714	1276.16	0	0	0	0	0	0
1,2,3,4-Tetramethoxy-5-(2-propenyl)benzene	Methanol	Before dilution step	0	0	19597.1	27070	0	0	0	0
1,2,3-Tris(1-ethoxyethoxy)propane	Methanol	Before dilution step	0	0	1241.71	2776.55	0	0	15926.5	15854.7
1,2,3-Tris(1-ethoxyethoxy)propane	Methanol	After dilution step	5.69444	2.72288	0	0	5.50817	5.25603	6.55054	1.70347
1'',2''-Dihydro-8-hydroxyisopentanyl-3'-methoxy-4'-O-methylalpinumisoflavone	Methanol	Before dilution step	0	0	0	0	0	0	204.638	457.585
1,2-Dihydrodehydroguaiaretic acid	Methanol	Before dilution step	3.34317e+06	196096	2.4234e+06	172491	6.96064e+06	297041	7.89444e+06	176574
1,2-Di-O-myristoyl-3-O-(6-sulfoquinovopyranosyl)glycerol	Methanol	Before dilution step	531.356	1188.15	0	0	0	0	0	0
1,2-Diphenylcyclobutane	Methanol	After dilution step	21.5977	12.9937	0	0	2.32178	5.11621	3.59085	7.74426
1,2-Epoxy-1,2,7,7',8,8',11',12'-octahydro-psi,psi-carotene	Methanol	Before dilution step	0	0	4075.48	9113.04	0	0	0	0
1,2-Epoxy-1,2,7,7',8,8',11',12'-octahydro-psi,psi-carotene	Methanol	After dilution step	13.5231	6.79166	1.13669	2.54172	0.172251	0.385164	3.46616	4.09791
1,3,5-Trihydroxy-10-methylacridone	Methanol	After dilution step	33.0216	10.7724	5.3569	1.61181	2.30123	1.87139	5.9635	0.939341
1,3-Diacetoxy-4,6,12-tetradecatriene-8,10-diyne	Methanol	Before dilution step	13055.9	5307.37	3654.43	4120.2	0	0	2012.55	3729.72
1,3-Dihydroxy-6,7-dimethoxy-2-(2-hydroxy-3-methyl-3-butenyl)-8-(3-methyl-2-butenyl)-xanthone	Methanol	Before dilution step	0	0	0	0	2181.53	4878.05	0	0
1,3-Diphenyl-2-propanone	Methanol	Before dilution step	103906	25730.3	56866.5	17626.6	3008.15	3654.18	26262	4714.64
1,4'-Bipiperidine-1'-carboxylic acid	Methanol	Before dilution step	0	0	0	0	0	0	1.03692e+06	585091
1,4'-Bipiperidine-1'-carboxylic acid	Methanol	After dilution step	3.75231	0.591296	1.71318	1.61	0.713136	1.59462	55.752	32.0088
1,4-Dideoxy-1,4-imino-D-ribitol	Methanol	Before dilution step	18080.6	7568.95	133574	283058	5626.45	6566.09	8559.45	12654.1
1,4-Ipomeadiol	Methanol	Before dilution step	2581.42	3540.53	4976.35	4557.02	0	0	0	0
1,5-Anhydrosorbitol	Methanol	Before dilution step	2127.01	4756.14	6444.17	10775.8	0	0	0	0
1,6-anhydrous-N-Acetylmuramyl-tetrapeptide	Methanol	Before dilution step	0	0	0	0	0	0	68.0821	152.236
1,6-Dihydroxy-3,7-dimethoxy-2-(3-methyl-2-butenyl)-8-(3-hydroxy-3-methyl-1E-butenyl)-xanthone	Methanol	Before dilution step	29513.9	16871.2	0	0	0	0	84251.6	47171.3
1,6-Hexanedithiol	Methanol	Before dilution step	19922.5	7239.38	1243.72	2171.52	304.668	681.259	251.498	562.366
1,8-Heptadecadiene-4,6-diyne-3,10-diol	Methanol	Before dilution step	2356.01	5268.21	0	0	0	0	23783.2	5515.6
1,9-Nonanedithiol	Methanol	Before dilution step	0	0	0	0	21.6876	48.495	0	0
10,11-Difluoro-8E,10E-dodecadien-1-ol	Methanol	After dilution step	0	0	0	0	0	0	4.00686	3.72552
10,11-dihydro-leukotriene B4	Methanol	Before dilution step	23636.1	3464.81	10314	2821.01	0	0	31445.9	11024.8
10,11-Dihydroxycarbamazepine	Methanol	Before dilution step	15353.3	3489	14692.3	5943.63	24000.5	12856.3	57493.8	15202.8
10-Formyltetrahydrofolyl L-glutamate	Methanol	Before dilution step	3432.58	3137.02	5612.72	3216.77	0	0	4757.78	3021.83
10-Hydroxy-3-methoxy-1,3,5,7-cadinatetraen-9-one	Methanol	Before dilution step	616.607	1378.78	0	0	0	0	12262.9	14043.6
10-Hydroxymelleolide	Methanol	Before dilution step	12984.3	8571.87	20633.4	6911.02	0	0	15157	8091.74
10-membered macrolides 1	Methanol	Before dilution step	18114.7	1865.94	33000.8	4789.06	0	0	8584.39	2377.26
10-membered macrolides 3	Methanol	Before dilution step	0	0	0	0	0	0	5454.03	6079.82
11,12-Dihydroxy-7,14-dimethoxy-8,11,13-abietatrien-20,6-olide	Methanol	Before dilution step	36393.5	5842.01	15805.8	8022.74	21882.6	11674.6	3444.12	3095.82
11,15-dichloro-docosane-1,14-disulfate	Methanol	Before dilution step	980.5	2192.46	0	0	0	0	1220.01	2728.03
11a-Hydroxyprogesterone	Methanol	Before dilution step	8252.43	7558.85	8939.5	8285.41	12093.7	6861.11	10308.5	9496.82
11-Chloro-8E,10E-undecadien-1-ol	Methanol	After dilution step	1.27279	1.74382	1.07842	1.48272	0.94718	2.11796	3.45577	2.08849
11-Hydroxy-12-methoxydihydrokawain	Methanol	Before dilution step	5540.9	4186.8	25666.6	5824.92	0	0	5439.34	5389.97
11-Hydroxyprogesterone 11-glucuronide	Methanol	Before dilution step	1947.76	4336.15	6915.13	13114.4	10545.4	8498.78	9802.73	13842.9
11-O-Demethylpradinone I	Methanol	Before dilution step	0	0	0	0	211.985	474.012	184.158	411.789
11R-hydroxy-9,15-dioxo-2,3,4,5-tetranor-prostan-1,20-dioic acid-d6	Methanol	Before dilution step	4481.83	4783.09	0	0	0	0	19725.1	6063.18
11ß,17ß-Dihydroxy-9α-fluoro-17α-methyl-5α- androstan-3-one	Methanol	Before dilution step	2303.96	2636.02	878.082	1963.45	268.358	600.066	1145.11	1756.71
12(13)Ep-9-KODE	Methanol	Before dilution step	2114.12	1994.42	0	0	1523.87	2610.97	82630.8	19752.3
12(13)Ep-9-KODE	Methanol	After dilution step	0	0	0	0	0	0	4.25587	3.32872
12-Hydroxynevirapine	Methanol	Before dilution step	49394.8	9756.56	29036.5	9007.89	24303.4	9245.52	316513	80422.4
12-Methoxy-8,11,13-abietatrien-20,11-olide	Methanol	Before dilution step	0	0	0	0	0	0	96.5013	215.783
12-Oxo-20-carboxy-leukotriene B4	Methanol	Before dilution step	68515.3	12209.6	39864.2	22482.1	19332.1	17767.9	45568.7	9195.49
12α-(Chloromethyl)-12-hydroxy-pregn-4-ene-3,20-dione	Methanol	Before dilution step	55858.3	7526.08	31475.2	6431.45	10730.3	2269.42	38804.6	11693.4
12α-(Chloromethyl)-12-hydroxy-pregn-4-ene-3,20-dione	Methanol	After dilution step	32.5766	16.9687	15.4335	2.39857	3.39561	3.56132	14.9781	2.70067
13'-Carboxy-α-tocopherol	Methanol	Before dilution step	3168.75	7085.54	0	0	0	0	8108.53	14780.4
13'-Carboxy-γ-tocopherol	Methanol	After dilution step	0.285929	0.539799	0	0	17.8633	27.8251	0	0
13'-Carboxy-γ-tocotrienol	Methanol	After dilution step	15.6292	5.6952	4.4254	1.57889	0	0	6.52717	2.0889
13E-Tetranor-16-carboxy-LTE4	Methanol	Before dilution step	13420.9	2760.06	1244.24	1179.77	34243.1	8088.11	23268.5	3477.56
13-Hydroxy-5'-O-methylmelledonal	Methanol	Before dilution step	5585.32	4922.48	0	0	38541	12225	8832.27	2562.61
13-Hydroxylupanine	Methanol	Before dilution step	2000.8	4270.65	5115.58	9123.37	3411.44	6612.16	119489	68349.4
13'-Hydroxy-α-tocotrienol	Methanol	Before dilution step	0	0	3589.87	6742.65	0	0	0	0
13'-Hydroxy-γ-tocotrienol	Methanol	After dilution step	154.145	77.3109	2.32425	1.23369	2.82299	2.50687	15.4136	4.85407
14,14,14-Trifluoro-11E-tetradecenyl acetate	Methanol	Before dilution step	0	0	0	0	0	0	17240.9	384.998
14α-Hydroxypaxilline	Methanol	After dilution step	1.06251	0.836976	1.30165	0.363453	0.15848	0.218255	0.534579	0.430407
15-Acetyl-4-deoxynivalenol	Methanol	Before dilution step	109	243.731	250.026	559.075	227.302	508.263	594.112	686.679
16,17-Dihydro-16a,17-dihydroxygibberellin A7 17-glucoside	Methanol	Before dilution step	1132.46	2532.25	25019.5	7344.46	0	0	0	0
16-Hydroxy-10-oxohexadecanoic acid	Methanol	Before dilution step	0	0	0	0	0	0	10890	3718.28
16-Ketoestradiol	Methanol	After dilution step	11.6313	4.05244	1.52381	0.45812	1.01731	0.815179	47.8067	11.9343
17-Methyl-3-(2,4-cyclopentadien-1-ylidene)-5α-androstane-17ß- ol	Methanol	After dilution step	0.601512	1.13176	0	0	5.55951	6.22899	6.92983	3.03772
17-Propyl-5α-androst-2-en-17ß-ol	Methanol	After dilution step	2.63578	1.12822	0.784075	0.474456	1.40891	1.1261	1.71781	0.68407
17-Propylestra-1,3,5(10)-triene-3,17ß-diol diacetate	Methanol	Before dilution step	3533.56	4602.81	1789.08	1751.07	866.278	1369.92	25493.9	12333.7
17ß-Nitro-5α-androstane	Methanol	Before dilution step	16921.8	5968.44	0	0	0	0	0	0
17α-Chloroethynylestradiol	Methanol	Before dilution step	2265.19	3040.74	1255.72	962.479	5080.43	1721.38	8000.49	3471.41
19-Oxoandrost-4-ene-3,17-dione	Methanol	Before dilution step	0	0	1793.49	4010.37	0	0	0	0
19-Oxotestosterone	Methanol	Before dilution step	18441.3	3631.45	9777.54	7215.63	0	0	2233.54	2458.65
1-a,24R,25-Trihydroxyvitamin D2	Methanol	Before dilution step	0	0	0	0	0	0	128.813	288.035
1-Acetoxy-2-hydroxy-16-heptadecyn-4-one	Methanol	Before dilution step	0	0	0	0	1082.15	2419.76	3024.74	6763.52
1'-Acetoxyeugenol acetate	Methanol	Before dilution step	1356.63	3033.52	1551.04	3468.24	0	0	2566.57	3554.1
1'-Acetoxyeugenol acetate	Methanol	After dilution step	0.490739	0.150979	0.282325	0.312043	2.19091	1.69602	1.82076	0.508468
1-Benzyl-7,8-dimethoxy-3-phenyl-3H-pyrazolo[3,4-c]isoquinoline	Methanol	Before dilution step	18757.5	6758.08	22444.1	4683.45	0	0	0	0
1-deoxo-cordytropolone	Methanol	Before dilution step	204859	27520	192796	31570.9	2991.99	6690.3	114003	12367.2
1-Deoxy-D-glucitol	Methanol	Before dilution step	745696	149996	389963	72686.3	305.35	464.918	326593	92279.3
1-Deoxy-D-glucitol	Methanol	After dilution step	7.10367	4.39282	0.320934	0.406647	112.566	118.447	10.7761	3.12603
1-Deoxy-D-xylulose	Methanol	Before dilution step	81564.4	6021.04	63216	10830.8	8134.91	2166.86	34192.6	5941.87
1-Ethyl-2-benzimidazolinone	Methanol	Before dilution step	53626.2	9806.86	0	0	0	0	0	0
1-Hexanethiol	Methanol	Before dilution step	11281.4	6462.16	8645	12161.3	688.424	1066.16	1993.35	2999.06
1H-Indol-3-ylacetyl-myo-inositol	Methanol	After dilution step	1.85015	1.03081	0	0	1.04864	2.34484	1.82442	1.1903
1H-Indole-3-carboxaldehyde	Methanol	Before dilution step	45874.1	9423.44	98333.2	22030.2	167.203	373.876	44272.9	18097
1H-Indole-3-carboxaldehyde	Methanol	After dilution step	2.86247	1.9702	3.32832	1.81622	0	0	2.62414	0.684358
1-Hydroxypyrene	Methanol	Before dilution step	26598.8	18328.3	0	0	0	0	199.626	446.378
1-Hydroxypyrene	Methanol	After dilution step	9.60405	7.66955	0.0596583	0.1334	0.338188	0.506969	3.93598	2.22902
1-Isothiocyanato-7-(methylsulfinyl)heptane	Methanol	Before dilution step	12658.2	4460.91	7261.35	666.138	0	0	1669.33	1399.12
1-Isothiocyanato-7-(methylthio)heptane	Methanol	Before dilution step	9607.19	1672.39	2372.71	1779.59	2622.43	2399.44	607.098	1070.5
1-Isothiocyanato-8-(methylthio)octane	Methanol	Before dilution step	12445.6	4971.75	1790.38	2801.29	0	0	1177.72	1806.38
1-Isothiocyanatohexane	Methanol	Before dilution step	0	0	0	0	0	0	31464.8	23902.5
1-Methoxy-3-(4-hydroxyphenyl)-2E-propenal 4'-glucoside	Methanol	Before dilution step	42008.9	6035.97	5456.67	12201.5	10496.4	14716.3	23240.5	13271.6
1-Methoxy-4-methylbenzene	Methanol	Before dilution step	0	0	1490.91	2325.91	0	0	0	0
1-Methylguanosine	Methanol	After dilution step	0.186978	0.377391	0	0	21.3627	11.4673	0.308992	0.467723
1-Methylinosine	Methanol	Before dilution step	0	0	12573.8	7697.77	0	0	1863.35	4166.58
1-N6-ethenoadenine	Methanol	Before dilution step	20102	7973.58	11451.8	2857.01	0	0	573.468	819.864
1-Naphthaleneacetic acid	Methanol	Before dilution step	1477.76	1785.77	236.189	344.721	9852.54	5064.86	4122.43	3642.46
1-O-Cinnamoyl-ß-D-gentiobiose	Methanol	Before dilution step	0	0	0	0	0	0	8907.21	1632.54
1-Octene	Methanol	Before dilution step	18059.9	21894.4	2674.6	5980.59	0	0	1269.27	2838.17
1-O-E-Cinnamoyl-(6-arabinosylglucose)	Methanol	Before dilution step	6.26018	13.9982	28.778	64.3496	0	0	199.984	447.177
1-Palmitoyl-2-(5-hydroxy-8-oxo-6-octenedioyl)-sn-glycero-3- phosphatidylcholine	Methanol	After dilution step	2.64056	1.81886	0	0	1.54555	1.41633	0.303701	0.215875
1-Pentanethiol	Methanol	Before dilution step	0	0	0	0	476.139	1064.68	22086.9	8599.85
1-Pentanethiol	Methanol	After dilution step	6.93038	7.19356	9.14214	6.30458	7.90734	7.78852	7.62151	3.45802
1-Propenyl 1-(1-propenylthio)propyl disulfide	Methanol	Before dilution step	13639.6	1940.56	9598.06	2549.17	6418.11	3812.76	9212.96	5231.81
1-Propylamine	Methanol	Before dilution step	58506.4	26788.5	1958.29	2978.32	31923.7	7930.04	26926.7	5976.31
1-Pyrrolidinecarboxaldehyde	Methanol	After dilution step	0	0	0.243129	0.543654	0.91143	2.03802	0	0
1-Pyrroline-5-carboxylic acid	Methanol	Before dilution step	26347.4	9991.8	259.604	580.491	22020.2	6308.62	29776	4472.72
1ß,2α,3ß,19α-Tetrahydroxy-12-ursen-28-oic acid 28-O-[b-D-Glucopyranosyl-(1->2)-b-D-glucopyranosyl] ester	Methanol	Before dilution step	0	0	894.821	2000.88	0	0	2764.74	3814.49
1α,5α-Epidithio-17a-oxa-D-homoandrostan-3,17-dione	Methanol	Before dilution step	0	0	0	0	3061.89	5110.7	10204.1	6027.06
2-(1,2,3,4-Tetrahydroxybutyl)-6-(2,3,4-trihydroxybutyl)pyrazine	Methanol	Before dilution step	3731.28	3674.06	1492.62	3337.6	0	0	2783.3	3216.56
2-(1,3-Benzodioxol-5-yl)-3,5,6,8-tetramethoxy-7-[(3-methyl-2-butenyl)oxy]-4H-1-benzopyran-4-one	Methanol	Before dilution step	13175.4	2717.29	9567.24	1630.56	8556.13	1989.81	9733.23	987.395
2-(1-Ethoxyethoxy)propanoic acid	Methanol	Before dilution step	6126.38	3483.47	4772.16	6616.36	16326	3484.85	0	0
2-(2'-methylthio)ethylmalic-acid	Methanol	Before dilution step	35584	4259.82	14955.9	2394.4	174.411	389.996	915.834	1042.26
2-(3-Carboxy-3-(methylammonio)propyl)-L-histidine	Methanol	After dilution step	41.8859	8.52503	25.4382	5.61865	0.134077	0.299804	19.1689	7.86718
2-(3-carboxy-3-(trimethylammonio)propyl)-L-histidine	Methanol	Before dilution step	0	0	0	0	13515.9	3213.03	0	0
2-(3'-methylthio)propylmalate	Methanol	Before dilution step	47853.5	3716.78	33168.2	9646.06	2875.87	1989.22	17167.6	4475.79
2-(4-Chloro-3,5-dimethylphenoxy)-N-(2-phenyl-2H-benzotriazol-5-yl)- acetamide	Methanol	Before dilution step	3672.51	3381.48	8389.2	906.156	0	0	3638.8	3402.76
2-(4-Methyl-5-thiazolyl)ethyl butanoate	Methanol	Before dilution step	14252.5	2000.36	9700.27	3307.57	0	0	8294.01	828.509
2-(4'-methylthio)butylmalate	Methanol	Before dilution step	447353	53021.2	289265	51004.5	95972.4	35362.7	245082	36909.7
2-(6'-methylthio)hexylmalate	Methanol	Before dilution step	1.13964e+06	188458	616925	99261.6	343164	93926.1	2.76849e+06	511525
2-(6'-methylthio)hexylmalate	Methanol	After dilution step	40.106	11.4331	22.2104	3.33215	20.2937	11.0961	104.19	6.19341
2-(Ethylamino)-4,5-dihydroxybenzamide	Methanol	Before dilution step	215971	33277.6	449784	68903.7	33029.5	20717.9	286075	53122.3
2,2,4,4-Tetramethyl-6-(1-oxobutyl)-1,3,5-cyclohexanetrione	Methanol	Before dilution step	6312.46	1770.44	2423.81	2438.98	0	0	1441.07	1153.92
2,2,6,6-Tetramethyl-4-piperidinone	Methanol	Before dilution step	0	0	0	0	0	0	4310.62	9638.85
2,2-Dihydroperoxypropane	Methanol	Before dilution step	9223.38	4648.18	8950.44	2282.92	32261.2	8654.9	6272.46	2222.18
2,2-Dimethyl-3-(4-methoxyphenyl)-4-propyl-2H-1-benzopyran-7-ol acetate	Methanol	Before dilution step	1173.29	2623.56	1053.12	2354.85	1063.84	2378.82	15923	1772.64
2,2-Dimethyl-8-prenylchromene 6-carboxylic acid	Methanol	Before dilution step	20205.9	5344.03	45234.7	14426.5	0	0	21063.6	13423.5
2,3,3-Triphenylacrylonitrile	Methanol	Before dilution step	48678.6	7691.47	22842.2	9835.37	0	0	148283	14926.8
2',3,4',5-Tetrahydroxy-4-prenylstilbene	Methanol	Before dilution step	6976.81	7440.14	0	0	0	0	0	0
2,3,4,5-Tetrahydroxypentanoic acid	Methanol	Before dilution step	11718.2	1491.3	15260.1	3634.46	1772.58	3963.61	12374.3	3985.04
2,3-Butanediol apiosylglucoside	Methanol	Before dilution step	4433.26	9913.08	0	0	0	0	3245.39	7256.91
2,3-Butanediol glucoside	Methanol	Before dilution step	203916	25047.4	0	0	0	0	6190.74	7299.39
2,3-Dehydrosalvipisone	Methanol	Before dilution step	45428.4	26334.5	26542.8	19045.2	0	0	6926.41	12355.3
2,3-Dehydrosilychristin	Methanol	Before dilution step	1.35349e+06	238329	704344	148921	7.92884e+06	1.6924e+06	1.35716e+07	2.37141e+06
2,3-Dehydrosilychristin	Methanol	After dilution step	6.47162	5.59389	1.67765	0.468674	178.668	243.248	103.267	28.0621
2,3-Diaminosalicylic acid	Methanol	Before dilution step	20192.2	10255.7	4804.24	5193.96	0	0	0	0
2,3-Dihydro-2,3-dihydroxy-4-(4-methoxyphenyl)-1H-phenalen-1-one	Methanol	Before dilution step	0	0	0	0	0	0	5324.55	2421.48
2,3-Dihydro-2,3-dihydroxy-9-phenyl-1H-phenalen-1-one	Methanol	Before dilution step	10615.4	4615.73	9180.16	3149.65	0	0	1502.27	1415.84
2,3-Dihydro-6-methoxy-2,2-dimethyl-4H-1-benzopyran-4-one	Methanol	Before dilution step	0	0	2259.9	5053.29	0	0	0	0
2',3'-Dihydro-phytomenadione	Methanol	Before dilution step	99519	29517.1	84485	26668.3	98252.3	45158.2	89604	13611
2,3-Dihydroxy-1-(4-hydroxy-3-methoxyphenyl)-1-propanone	Methanol	Before dilution step	459745	89852.2	614804	47125.4	41896.9	23266.4	85758.9	26875.2
2,3-Dihydroxy-1,3-diphenyl-1-propanone	Methanol	Before dilution step	54054.5	12879.9	9894.61	4947.07	1501.76	2955.74	27849	6333.71
2,3-Dimethyl-3-hydroxyglutaric acid	Methanol	Before dilution step	57978.1	28438.8	0	0	26749.9	25454.3	0	0
2,3-Dinor-6-keto-prostaglandin F1 a	Methanol	Before dilution step	1193.27	2178.39	275.145	615.242	148.977	333.122	0	0
2,3-dioctanoylglyceramide	Methanol	After dilution step	0	0	0	0	0	0	0.138462	0.309611
2,3-Dioxo-6-nitro-7-sulfamoylbenzo[f]quinoxaline	Methanol	Before dilution step	3163.07	2122.96	0	0	2833.32	1791.1	0	0
2,3-Diphenyl-3-(2-pyridinyl)acrylonitrile	Methanol	Before dilution step	542.576	1213.24	849.428	1899.38	0	0	5561.39	3880.16
2,4,6,8-Decatetraenoic acid dehydropiperidide	Methanol	Before dilution step	0	0	0	0	142788	37681.5	0	0
2,4-diamino-6-ethyl-5,3'-(2-trifluoromethyl-4-sulphonamidophenoxy)prop-1'-yloxypyrimidine	Methanol	Before dilution step	9620.55	895.639	1032.58	2308.91	0	0	8752.5	1320.76
2,4-diamino-6-ethyl-5,3'-(2-trifluoromethylphenoxy)prop-1'-yloxypyrimidine	Methanol	Before dilution step	1914.04	3292.34	3736.04	3315.81	441.946	488.733	912.542	964.431
2,4-diamino-6-methyl-5,3'-(2-trifluoromethylphenoxy)prop-1'-yloxypyrimidine	Methanol	Before dilution step	7501.91	8957.04	12424.9	9161.27	0	0	6118.77	3093.33
2,4-diamino-6-methyl-5,3'-(3-nitrophenoxy)prop-1'-yloxypyrimidine	Methanol	Before dilution step	1295.15	2007.15	1737.78	2445.78	250.465	560.057	7444.04	2513.74
2,4-Dihydroxyacetophenone 5-sulfate	Methanol	Before dilution step	15263.2	2205.9	8098.04	895.784	5370.24	3283.15	8439.51	860.799
2,5-Dimethyl-3-propylpyrazine	Methanol	Before dilution step	33527.4	5160.29	34059.9	11286.9	0	0	38673.8	9379.62
2,6-Diamino-7-hydroxy-azelaic acid	Methanol	Before dilution step	2731.38	5103.54	0	0	2823.61	3775.67	0	0
2,6-Pyridinedicarboxylic acid	Methanol	Before dilution step	39903.2	15912.8	23503.6	8378.11	0	0	1055.16	1461.71
2,7-Anhydro-α-N-acetylneuraminic acid	Methanol	Before dilution step	123266	15456.6	156726	22834.5	946.935	2117.41	13695.2	4865.15
2',8-Dihydroxy-3',4',5',7-tetramethoxyflavan	Methanol	After dilution step	2.67996	1.54869	6.03593	1.40918	0	0	0.257452	0.340537
2-[4-(3-Hydroxypropyl)-2-methoxyphenoxy]-1,3-propanediol 1-xyloside	Methanol	Before dilution step	1.07176e+06	108834	1.11135e+06	129567	27700.8	19184.1	747907	40870.2
20-Hydroxyrutacridone epoxide	Methanol	After dilution step	0	0	0	0	10.6732	14.9633	0	0
21-Fluoro-11ß,17-dihydroxy-6α-methylpregn-4-ene-3,20-dione	Methanol	Before dilution step	0	0	0	0	0	0	26496.4	4541.52
23,24-dihydrocucurbitacin A	Methanol	Before dilution step	1471.51	3290.4	0	0	0	0	0	0
26-Glucosyl-1,3,11,22-tetrahydroxyergosta-5,24-dien-26-oate	Methanol	Before dilution step	0	0	0	0	0	0	1121.25	2224.25
26-hydroxycholesterol 3-sulfate	Methanol	Before dilution step	532.18	1189.99	38.8766	86.9308	0	0	2438.36	1775.84
27-nor-campestan-3ß,4ß,5α,6α,7ß,8ß,14α,15α,24-nonol	Methanol	Before dilution step	12890.4	1760.14	11786.1	1627.63	9740.17	2409.86	30392.4	6294.06
2-acetamidoglucal	Methanol	After dilution step	23.22	7.77048	4.86625	1.08426	150.108	141.408	44.5748	4.38891
2-Acetyl-1-methylpyrrole	Methanol	Before dilution step	0	0	14359.8	4575.86	0	0	0	0
2-Acetylpyrazine	Methanol	Before dilution step	163336	27961.7	162786	24703.7	680.162	1115.52	974231	147092
2-Amino-5-formylamino-6-(5-phosphoribosylamino)pyrimidin-4(3H)-one	Methanol	After dilution step	8.62128	2.25218	3.10392	0.163432	86.4558	114.816	9.3362	0.854047
2-Amino-6-(benzylthio)purine	Methanol	Before dilution step	5760.99	3346.65	4047.08	3732.38	2371.78	3250	0	0
2-Amino-9,10-epoxy-8-oxodecanoic acid	Methanol	Before dilution step	378.419	519.127	0	0	6705.03	7343.18	0	0
2-Aminoacrylic acid	Methanol	Before dilution step	145182	28716.1	412716	50047.7	614.037	1373.03	0	0
2-Aminoacrylic acid	Methanol	After dilution step	12.3021	5.74916	21.7316	3.89315	4.32942	8.06234	0.0184083	0.0310804
2-Aminoadenosine	Methanol	After dilution step	2.95161	2.17348	1.85573	1.44978	10.8102	9.40012	0	0
2-Aminobenzenesulfonate	Methanol	After dilution step	3.61798	0.566338	0.999947	0.580778	0.197149	0.440839	1.43542	0.134452
2-Aminodipyrido[1,2-a:3',2'-d]imidazole	Methanol	Before dilution step	910600	126841	841313	89800.8	16457.8	36800.7	631790	67437.7
2-Aminomuconic acid semialdehyde	Methanol	Before dilution step	0	0	24545.8	10881.2	0	0	2257.79	3103.47
2-Carboxy-1-[5-(2-carboxy-1-pyrrolidinyl)-2-hydroxy-2,4-pentadienylidene]pyrrolidinium	Methanol	Before dilution step	222.552	497.642	557.721	1044.17	0	0	0	0
2-carboxymethyl-4-(3'-hydroxybutyl)-furan	Methanol	Before dilution step	307358	50502.8	363510	54204.4	0	0	114396	109349
2-Decarboxyphyllocactin	Methanol	Before dilution step	124830	11883.6	12164.7	2258	0	0	100242	24617.9
2-deoxy-20-hydroxy-5α-ecdysone 3-acetate	Methanol	Before dilution step	9310.34	3119.52	725.451	1071.5	2705.32	3275.58	3379.55	3005.7
2-deoxyglucose-6-phosphate	Methanol	Before dilution step	609.716	1141.01	1920.49	1318.49	8114.6	1272.4	3122.59	1951.79
2-Deoxy-L-ribono-1,4-lactone	Methanol	Before dilution step	15038.1	3104.54	14565.6	3799.73	62441.5	13247.7	8953.3	4225.76
2-descarboxy-ßnidin	Methanol	Before dilution step	29747.7	4493.43	18242.5	5958.7	0	0	24797.6	5460.05
2E-hexadecenoyl-[acp]	Methanol	Before dilution step	3354.38	1656.75	2072.98	2525.55	1119.19	2324.02	14923	6849.86
2E-tetradecenoyl-[acp]	Methanol	After dilution step	0	0	0	0	0	0	55.7661	11.3073
2-Ethyl-1-hexanol sulfate	Methanol	Before dilution step	3.78328e+06	562646	5.09646e+06	541852	10868.9	24303.6	3.61743e+06	617090
2-Ethyl-3,(5 or 6)-dimethylpyrazine	Methanol	Before dilution step	13515.1	3104.31	6587.77	3802.56	17.1328	38.3102	6925.04	5752.24
2-Ethylpyrazine	Methanol	Before dilution step	17584.5	20447.8	0	0	0	0	0	0
2-Feruloyl-1,2'-disinapoylgentiobiose	Methanol	Before dilution step	2685.74	3679.09	0	0	0	0	16813.5	4743.85
2-Formylaminobenzaldehyde	Methanol	Before dilution step	1843.2	2188.21	1474.07	2156.3	27061.5	12320.8	281.314	629.038
2-Furoyl-CoA	Methanol	Before dilution step	29796.8	5839.43	37467.6	4813.27	3760.61	5152.51	25843.4	2393.58
2-Heptanethiol	Methanol	Before dilution step	1235.42	2348.82	755.2	1032.08	13410.7	3353.46	629.762	1053.79
2-Heptylbenzothiazole	Methanol	After dilution step	2.76374	6.17991	15.4234	1.33249	9.05766	12.1479	0	0
2-Hexaprenyl-6-methoxy-1,4-benzoquinol	Methanol	After dilution step	0	0	0	0	0	0	0.0866199	0.193688
2-Hexyl-3-phenyl-2-propenal	Methanol	Before dilution step	23510	13814.4	0	0	0	0	1112.92	2488.57
2-Hexylbenzothiazole	Methanol	After dilution step	92.0583	18.1195	34.7599	3.26992	207.709	88.7641	81.379	9.27278
2-Hydroxy-4-imino-2,5-cyclohexadienone	Methanol	Before dilution step	479744	46481.9	889976	163430	1.92392e+06	544392	4.3874e+06	841973
2-hydroxy-4-methylthiobutanoate	Methanol	Before dilution step	17672	2528.91	14318.7	4516.97	15413.4	3536.63	14178.9	3775.18
2-Hydroxyadenine	Methanol	Before dilution step	33371.1	10431.2	0	0	116832	35625.1	0	0
2-Hydroxyenterodiol	Methanol	Before dilution step	619.029	1384.19	0	0	0	0	0	0
2-Hydroxyethanesulfonate	Methanol	Before dilution step	20988.9	8093.04	17971.2	5977.39	28505.8	5636.02	13539.9	9655.22
2-Hydroxyfelbamate	Methanol	Before dilution step	50240	4164.57	11047.3	5050.1	3184.02	1947.57	20381.3	5289.43
2'-Hydroxyisoorientin	Methanol	Before dilution step	182596	33747.2	38485	6176.77	5958.25	3513.37	100776	12593.2
2-hydroxymethylolanzapine	Methanol	Before dilution step	7565.25	866.535	7839.51	1492.2	1140.11	2549.35	14977.6	2562.42
2-Hydroxyphenethylamine	Methanol	Before dilution step	0	0	0	0	998.473	2232.65	104.284	233.185
2-imino-3-(7-chloro-indol-3-yl)propanoate	Methanol	Before dilution step	222659	49959	142192	20351.2	112694	20383.9	109311	14416.1
2-iodophenol methyl ether	Methanol	Before dilution step	9342.36	1384.84	0	0	15812.1	2988.85	0	0
2-Isopropyl-3-methoxypyrazine	Methanol	Before dilution step	413071	39876.5	151623	32901.7	0	0	2.2487e+06	296182
2-Keto-6-acetamidocaproate	Methanol	Before dilution step	3614.97	3379.42	10153.8	2071.59	7048.8	1710.34	5587.24	5525.85
2-Methoxy-1,4-benzoquinone	Methanol	Before dilution step	0	0	2387.58	5338.8	0	0	0	0
2'-Methoxy-3-(2,4-dihydroxyphenyl)-1,2-propanediol 4'-glucoside	Methanol	Before dilution step	385091	31936	322685	42119.2	8831.23	4749.47	234754	22440.4
2-Methoxy-3,5-dimethylpyrimidine	Methanol	After dilution step	3.20567	1.55236	0.00707159	0.0158125	1.16008	1.20747	4.64963	2.0184
2-Methoxy-4-(4-methyl-1,3-dioxolan-2-yl)phenol	Methanol	After dilution step	337.807	67.8425	413.023	30.0829	0	0	306.032	39.3569
2-Methoxy-9-phenyl-1H-phenalen-1-one	Methanol	Before dilution step	55838.9	19382.4	30897.5	13229.1	0	0	0	0
2-Methyl-2-[(1-oxo-2-propenyl)amino]-1-propanesulfonic acid	Methanol	Before dilution step	21530.8	4885.59	16038.4	2551.32	42026.6	12816.4	12323.9	1319.71
2-Methyl-4-pentyloxazole	Methanol	Before dilution step	19524.3	5638.01	32311.1	12912.2	2305.07	3892.5	3081.56	4465.44
2-Methylaminoadenosine	Methanol	Before dilution step	14165.4	13187.5	9001.59	3549.7	6402.53	1676.06	49841.3	9507.88
2-Naphthaldehyde	Methanol	Before dilution step	571.877	820.869	1308.86	2400.12	0	0	0	0
2-Octenoylcarnitine	Methanol	Before dilution step	1001.35	2063.07	0	0	0	0	3557.77	3892.52
2-O-Galloylgalactaric acid	Methanol	Before dilution step	3778.5	4918.25	0	0	0	0	0	0
2'-O-Methylcajanone	Methanol	Before dilution step	7457.9	3775.48	10998.8	4551.78	1630.68	1863.53	2029.27	2182.45
2-Oxazolidinone	Methanol	Before dilution step	0	0	1529.27	3419.55	0	0	0	0
2-oxo-10-methylthiodecanoate	Methanol	Before dilution step	190496	26944.2	60613.5	8657.4	0	0	28428.2	14643.1
2-oxo-10-methylthiodecanoate	Methanol	After dilution step	7.29891	3.54991	0.776238	1.14622	4.77751	9.39545	2.12382	3.50254
2-oxo-5-chloro-4-pentenoate	Methanol	Before dilution step	1037.64	2320.22	2182.99	2732.23	1823.39	3057.2	2504.82	2997.67
2-Oxomelatonin	Methanol	Before dilution step	453.25	1013.5	0	0	0	0	0	0
2-Phenyl-1,3-dioxolane-4-methanol	Methanol	Before dilution step	34271.1	9389.64	31059	4372.95	2985.4	4115.72	14465.3	4372.2
2-Phenylethyl ß-D-glucopyranoside	Methanol	Before dilution step	68537.8	6004.19	38633.5	6406.69	249.113	557.034	41393.6	12100.5
2-Phenylethyl ß-D-glucopyranoside	Methanol	After dilution step	1.76613	2.76083	1.25821	1.40078	0.534992	0.499131	1.50074	0.876302
2-Phenylglycine	Methanol	Before dilution step	43620.3	10434.4	50263.6	14623.9	2231.82	3396.98	28555.3	12968
2-Propylpyridine	Methanol	Before dilution step	0	0	0	0	0	0	20703.4	19341.5
2-Pyrrolidineacetic acid	Methanol	Before dilution step	34125.9	22857.9	23093.5	41599.5	9935.21	14636.7	1.92488e+06	585562
2-Pyrrolidinone	Methanol	Before dilution step	0	0	0	0	0	0	4350.7	4800.92
3-(1-Hydroxymethyl-1-propenyl)pentanedioic acid	Methanol	Before dilution step	1.83753e+06	183908	531656	48180.2	20530.8	11226.7	973211	120409
3-(2-Carboxyethenyl)-cis,cis-muconate	Methanol	Before dilution step	3625.81	4845.62	900.312	2013.16	0	0	0	0
3-(3,4-Dihydroxypyridin-1-yl)-L-alanine	Methanol	Before dilution step	11358.9	10638.5	3166.66	7080.86	0	0	7227.45	11025.1
3-(3-Methoxy-4,5-methylenedioxyphenyl)-2-propen-1-ol	Methanol	Before dilution step	9465.27	2748.1	9822.42	1376.48	0	0	8722.09	3125.85
3-(3-Methylbutyl)tricetin 5-neohesperidoside	Methanol	Before dilution step	3089.25	4258.38	1776.28	3971.89	0	0	8220.47	1118.31
3-(4-Chlorophenyl)-2H-1-benzopyran-2-one	Methanol	Before dilution step	406.613	909.215	5058.86	6276.43	4453.45	2571.12	617.069	985.555
3-(4-Hydroxyphenyl)-1-propanol	Methanol	Before dilution step	7842.49	4710.45	10242.1	1814.92	0	0	0	0
3-(4-Methyl-3-pentenyl)thiophene	Methanol	Before dilution step	40123.6	8916.85	9549.26	4733.96	6802.3	11868.1	23499.3	9629.59
3-(6'-methylthio)hexylmalate	Methanol	Before dilution step	538.808	1204.81	3187.8	5062.34	14738.8	9026.71	10304.8	3976.13
3-(Carboxymethylamino)propanoic acid	Methanol	Before dilution step	87360.2	48891.6	35824.4	43794.6	120852	114630	44772.3	62986.1
3(S)-Hydroxy-4(R),8-dimethyl-nonanoyl-CoA	Methanol	Before dilution step	0	0	0	0	0	0	1544.64	3453.91
3,3'-Bisjuglone	Methanol	After dilution step	0.0434945	0.0611016	0.0144713	0.0323589	0.759312	1.16432	0.0292261	0.0596833
3,3-Difluoro-5α-androstan-17ß-yl acetate	Methanol	Before dilution step	25641.5	7639.88	22003.3	3540.41	1429.92	3197.4	18510.7	5684.66
3,3'-Dimethylbisphenol A	Methanol	Before dilution step	81694.1	35541.5	0	0	0	0	0	0
3,3'-Thiobispropanoic acid	Methanol	Before dilution step	0	0	0	0	13177.5	2144.9	0	0
3',4',5'-Trimethoxycinnamyl alcohol acetate	Methanol	Before dilution step	88873	45065.5	156488	55869.4	123027	73102.8	66803.7	29198.5
3,4,7-Trihydroxy-5-methoxy-8-prenylflavan 4-O-(ß-D-xylopyranosyl-(1->6)-ß-D-glucopyranoside)	Methanol	Before dilution step	9850.67	3373.17	9149.54	3023.95	0	0	14420.9	3140
3,4,9-Trihydroxypterocarpan	Methanol	Before dilution step	0	0	1466.09	3278.27	0	0	0	0
3,4-Dehydrothiomorpholine-3-carboxylate	Methanol	Before dilution step	0	0	0	0	14525.1	2255.76	4553.37	4554.43
3,4-Dicaffeoyl-1,5-quinolactone	Methanol	Before dilution step	0	0	0	0	1394.13	3117.36	2781.61	3839.43
3,4-dihydroxybenzoate-spermidine	Methanol	Before dilution step	14930.2	8506.33	20660.2	3307.96	21624.6	3178.52	4085.17	9134.72
3,4-dihydroxybenzoate-spermidine	Methanol	After dilution step	0	0	0	0	0.136924	0.306171	0	0
3,4-Dihydroxybenzylamine	Methanol	Before dilution step	10565.2	7166.49	7321.07	4952.89	15052	7553.79	9909.89	4465.7
3,4-Dihydroxymandelaldehyde	Methanol	Before dilution step	5175.93	5229.51	0	0	1975.62	4417.62	0	0
3,4-Dihydroxyphenylacetaldehyde	Methanol	Before dilution step	11070.2	3166.66	3494.57	2090.84	0	0	2537.13	2968.31
3,4-Dihydroxyphenylglycol	Methanol	Before dilution step	51347	7226.56	142318	34968	15457.2	9324.66	37981.7	11749.1
3,4-Dihydroxyphenyllactic acid methyl ester	Methanol	After dilution step	52.8714	8.51019	56.5284	8.73387	6.39596	2.77876	12.0646	1.94748
3,4-Dihydroxyphthalate	Methanol	Before dilution step	1266.11	2831.11	642.407	880.903	248.569	555.818	643.559	1439.04
3,4-Methyleneazelaic acid	Methanol	Before dilution step	2.40498e+07	2.55146e+06	2.21081e+07	2.27223e+06	431906	360789	1.73788e+07	2.75751e+06
3,4-Methyleneazelaic acid	Methanol	After dilution step	1967.48	392.121	1899.73	117.51	82.0367	40.3772	1632.38	226.512
3,4-Methylenesebacic acid	Methanol	Before dilution step	14838.3	2486.28	10877.5	1585.85	5113.21	5437.19	5266.05	3053.99
3,5,7-Tris(acetyloxy)-2-[4-(acetyloxy)-3-hydroxyphenyl]-4H-1-benzopyran-4-one	Methanol	Before dilution step	27765.1	2727.01	20600.8	5146.67	1269.28	2838.19	20439.7	2780.13
3,5-Dihydroxybenzoic acid	Methanol	Before dilution step	589.883	643.427	0	0	9102.58	3102.75	1130.6	1351.29
3,6-di(4-hydroxy)benzyl-2,5-dioxopiperazine	Methanol	Before dilution step	88139.8	12690.2	31779.4	8833.28	56437	17435.6	72177.8	11609.7
3,8-Diglucosyldiosmetin	Methanol	Before dilution step	4818.26	2780.53	0	0	0	0	8273.48	1499.27
3-[(3-Methylbutyl)nitrosoamino]-2-butanone	Methanol	Before dilution step	530489	69494	411740	66776.8	36838.1	8492.39	37849.5	5933.57
3-[(3-Methylbutyl)nitrosoamino]-2-butanone	Methanol	After dilution step	40.4286	6.66817	22.7368	4.10002	4.38886	3.02517	3.59954	1.2621
3-Amino-2-piperidone	Methanol	After dilution step	20.4178	3.85588	9.04987	1.05297	4.8737	4.14671	8.13758	2.35519
3'-amino-3'-deoxyadenosine	Methanol	After dilution step	17.1745	11.759	22.7093	11.8834	22.8565	13.5067	14.7387	4.1171
3'-Amino-3'-deoxythimidine	Methanol	Before dilution step	69702.9	6343.16	50457.9	4426.65	22067.6	12696.1	39513.2	2811.31
3'-Amino-3'-deoxythimidine glucuronide	Methanol	Before dilution step	1252.91	2801.59	0	0	1507.28	3370.38	0	0
3-Aminocaproic acid	Methanol	Before dilution step	0	0	10178.8	9707.65	63295.7	43210.5	0	0
3b,18b-3-Methoxy-11-oxo-12-oleanen-30-oic acid	Methanol	Before dilution step	9548.36	9418.85	3145.65	4714.61	0	0	8265.88	7611.78
3-Buten-1-amine	Methanol	Before dilution step	1698.05	3796.96	1926.85	2248.65	0	0	1110.57	2483.31
3-Butenenitrile	Methanol	Before dilution step	257939	79042.8	409.109	914.796	67146.7	40859.6	57887.5	34763.6
3-Butenenitrile	Methanol	After dilution step	23.0243	6.19102	0	0	8.76864	9.3915	2.9798	1.7046
3-Carbamoyl-2-phenylpropionic acid	Methanol	Before dilution step	1726.58	3860.75	7304.77	1392.02	1509.92	3376.29	0	0
3-Carboxy-4-methoxy-N-methyl-2-pyridone	Methanol	Before dilution step	27485.6	5159.4	17109.6	4017.88	17348	3005.53	9812.79	2147.97
3''-Chloro-3''-deoxytriphasiol	Methanol	Before dilution step	49.6974	111.127	451.825	1010.31	0	0	0	0
3'-Deaminofusarochromanone	Methanol	Before dilution step	13761.7	7509.42	70012	15747	1274.35	2849.53	0	0
3-Dehydroecdysone	Methanol	After dilution step	1.38298	1.16164	0.684177	0.682592	1.27432	1.35941	1.83019	0.680199
3-Dehydroquinate	Methanol	Before dilution step	4079.62	4355.73	1270.42	2790.9	0	0	0	0
3-Dehydroxycarnitine	Methanol	Before dilution step	3.71332e+06	569759	1.19453e+06	192667	1.28879e+07	4.5628e+06	4.25416e+06	1.196e+06
3-Dehydroxycarnitine	Methanol	After dilution step	157.298	33.2152	47.679	2.97192	931.709	1265.66	137.355	21.3453
3'-demethyletoposide	Methanol	Before dilution step	6068.36	3427.82	0	0	7330.06	1784.33	3440.26	3162.46
3-deoxy-D-galactose	Methanol	Before dilution step	1921.56	4296.73	0	0	0	0	1052.2	2352.79
3-Deoxy-D-glycero-D-galacto-2-nonulosonic acid	Methanol	Before dilution step	7382.48	1158.8	9929.14	1062.34	31907.1	7531.6	11241.7	2187.42
3-Deoxyfructose	Methanol	Before dilution step	26106.3	3318.62	13633	4202.13	10924.6	2905.98	10731.6	3443.86
3-Fluoro-1-(4-hydroxyphenyl)-1-propanone	Methanol	Before dilution step	0	0	45.8018	102.416	0	0	0	0
3-Hexenedioic acid	Methanol	Before dilution step	92.9657	207.878	258.32	577.622	1788.03	3019.24	352.895	789.098
3'-homocitrullyl-amino-3'deoxyadenosine	Methanol	Before dilution step	2333.45	3287.26	0	0	0	0	31761.5	826.758
3'-Hydroxy-3,4,5,4'-tetramethoxystilbene	Methanol	Before dilution step	7058.83	6544.5	1327.87	1742.94	985.443	2203.52	814.509	1821.3
3-Hydroxy-3-carboxymethyl-adipic acid	Methanol	After dilution step	9.20754	1.63365	4.8474	0.773376	0	0	8.98014	1.10802
3-Hydroxy-4,6-heptadiyne-1-yl 1-glucoside	Methanol	Before dilution step	8362.1	3062.16	785.822	1757.15	0	0	0	0
3-Hydroxy-4-methoxymandelate	Methanol	Before dilution step	10190914	1.69882e+06	8.5334e+06	992952	102202	228530	5.17417e+06	564090
3-Hydroxy-6,8-dimethoxy-7(11)-eremophilen-12,8-olide	Methanol	Before dilution step	112616	22810.4	20023.1	16427.7	4674.94	6406.84	6122.1	4258.32
3-Hydroxyadipic acid	Methanol	Before dilution step	16869	2475.78	8299.59	2494.36	0	0	3845.05	1893.45
3-hydroxybenzoic acid-3-O-sulphate	Methanol	Before dilution step	3953.46	5426.64	1603.94	3586.51	8365.15	2358.75	5934.86	3355.47
3-hydroxyethylchlorophyllide a	Methanol	Before dilution step	5056.31	2915.91	3625.3	3375.49	0	0	3153.08	4336.24
3-Hydroxyhexadecadienoylcarnitine	Methanol	Before dilution step	5790.26	9785.91	17043.6	19659	13736.3	10879.9	1223.06	2734.86
3-Hydroxyisopentyl-CoA	Methanol	Before dilution step	51842.4	2663.55	35688.7	6090.46	14143.8	3357.01	61026.5	2324.65
3-Hydroxy-L-proline	Methanol	Before dilution step	22256.3	7379.13	14031.2	6049.58	44503.8	20317.7	19580.3	8323.77
3-Hydroxymethylantipyrine	Methanol	Before dilution step	211686	27597.7	63952.6	13139.1	2.18141e+06	430820	194326	14399
3-Hydroxymethylglutaric acid	Methanol	Before dilution step	1912.4	4276.27	2819.64	5963.64	1151.83	2575.58	0	0
3-Hydroxyphenyllactate	Methanol	Before dilution step	43163.3	4832.67	59981.4	12061.3	13289.8	3033.25	18637.5	5446.11
3-Hydroxypropanal	Methanol	Before dilution step	14058.6	2761.4	5991.86	5497.91	3017.88	3410.61	3331.71	3448.35
3-Hydroxysebacic acid	Methanol	Before dilution step	1207.05	1298.68	458.107	666.037	19851.4	5342.06	11566.7	2436.52
3-Hydroxysebacic acid	Methanol	After dilution step	0	0	0	0	6.91834	7.61803	0	0
3-Hydroxysuberic acid	Methanol	Before dilution step	766.619	1129.82	388.884	869.57	0	0	421.929	943.462
3-Imidazole-2-oxopropanoate	Methanol	Before dilution step	3449.84	2283.8	194.934	435.886	1827.6	3459.11	379.938	646.236
3-Isomangostin	Methanol	Before dilution step	9292.01	6965.23	8878.84	3023.81	118.033	263.93	9523.29	4219.57
3-Isopropyl-2-methoxy-5-methylpyrazine	Methanol	Before dilution step	123552	15694.4	268039	41071	174.711	390.666	3874.56	3906.25
3-Isoxazolidinone	Methanol	Before dilution step	6189.29	3759.15	6625.96	3412.24	0	0	0	0
3-keto-Digoxigenin	Methanol	Before dilution step	0	0	0	0	0	0	12667.5	2544.39
3-Mercaptolactate-cysteine disulfide	Methanol	Before dilution step	8651.28	986.493	2740.93	3755.41	0	0	0	0
3-Mercaptolactic acid	Methanol	Before dilution step	0	0	0	0	2529.24	2092.03	1103.16	2466.75
3-Mercaptopyruvic acid	Methanol	Before dilution step	0	0	0	0	0	0	16937.9	5696.04
3-Methoxy-4,5-methylenedioxycinnamaldehyde	Methanol	Before dilution step	27106.4	3961.63	24840.2	2934.2	12164.9	2792.3	39850.6	3297.29
3-Methoxy-4-hydroxyphenylglycol glucuronide	Methanol	Before dilution step	4504.89	4115.83	0	0	3101.87	4289.29	1141.8	2553.15
3-Methoxy-4-hydroxyphenylglycolaldehyde	Methanol	Before dilution step	6629.32	3870.38	12445.3	3427.21	5653.8	3345.44	6135.9	3906.11
3-Methoxyestra-1,3,5(10),16-tetraene	Methanol	Before dilution step	6550.87	5559.75	0	0	0	0	606727	216419
3-Methoxytyrosine	Methanol	Before dilution step	45165.5	4839.73	56241.7	15534.7	0	0	3763.22	2521.47
3-methyl-1-heptene	Methanol	Before dilution step	0	0	0	0	102.203	228.532	361.136	807.526
3-Methylbutyrolactone	Methanol	Before dilution step	0	0	493.274	1102.99	0	0	99.4957	222.479
3-Methylcrotonylglycine	Methanol	Before dilution step	222991	50722.6	134298	17920.1	12266.1	10151.7	36662.8	12660.2
3-Methylcrotonylglycine	Methanol	After dilution step	13.3999	3.20918	6.42535	1.79166	0.773713	1.73008	1.07583	1.48129
3-Methylcyclohexanethiol	Methanol	Before dilution step	0	0	0	0	0	0	145578	36166.2
3-Methylene-indolenine	Methanol	Before dilution step	325.379	727.568	0	0	16413.5	5327.94	0	0
3-Methylglutarylcarnitine	Methanol	Before dilution step	13545.8	3339.01	21738.5	8055.41	5731.31	3422.45	6007.45	3431.95
3-Methylguanine	Methanol	Before dilution step	792273	89719.1	477326	61047.2	255336	58396.3	222325	32224.1
3-Methylguanine	Methanol	After dilution step	60.4233	10.3797	32.9045	2.99184	22.9154	9.38418	16.8746	2.29227
3-Methylthiopropanamine	Methanol	Before dilution step	2378.18	5317.77	1202.56	2689.01	0	0	38397.8	9752.37
3-Methyluridine	Methanol	Before dilution step	26451.5	3626.72	19715.8	4050.13	8599.31	5053.84	4356.48	5989.98
3'-N-Acetyl-4'-O-(14-methylheptadecanoyl)fusarochromanone	Methanol	After dilution step	6.60144	2.81663	3.00056	2.13681	17.659	18.0009	6.35554	1.6076
3'-N-Acetyl-4'-O-(14-methylpentadecanoyl)fusarochromanone	Methanol	After dilution step	3.27162	0.997818	0.602124	0.573668	4.23769	4.84029	2.9259	1.19185
3-Nonyl-1H-pyrazole	Methanol	After dilution step	0	0	0	0	0	0	2.65203	1.96358
3-O-(6'-O-(13Z-docosenoyl)-ß-D-glucopyranosyl)-campest-5-en-3ß-ol	Methanol	After dilution step	1.48771	0.982219	0.150817	0.233709	0.586988	0.536518	0.780171	0.788749
3-O-(6'-O-(9Z,12Z-octadecadienoyl)-ß-D-glucopyranosyl)-cholest-5-en-3ß-ol	Methanol	After dilution step	0.289895	0.559261	0	0	0.051374	0.114876	0.0916958	0.151322
3-O-Caffeoyl-4-O-methylquinic acid	Methanol	Before dilution step	4064.27	2452.61	2018.71	1153.65	69571.7	11266	3219.69	4605.87
3-octaprenyl-4,5-dihydroxybenzoate	Methanol	After dilution step	6.96652	6.32631	2.59411	2.41638	3.15187	3.36926	5.43207	2.65698
3-O-Methyl-a-methyldopa	Methanol	Before dilution step	4194.5	3492.99	430.431	613.062	2458.54	1498.51	1332	1325.04
3-O-Mycarosylerythronolide B	Methanol	Before dilution step	2990.38	2929.19	2162.56	2271.47	236.72	529.322	4880.79	4145.57
3-O-Sulfogalactosylceramide (d18:1/14:0)	Methanol	Before dilution step	25.4352	47.5949	0	0	6193.89	3122.75	229.966	514.22
3-O-Sulfogalactosylceramide (d18:1/20:0)	Methanol	Before dilution step	19001.2	10909	2861.82	3837.14	21861	40127.6	20119.8	15158
3-O-Sulfogalactosylceramide (d18:1/22:0)	Methanol	Before dilution step	0	0	137.175	306.732	0	0	0	0
3-Oxo-12,18-ursadien-28-oic acid	Methanol	After dilution step	10.0805	2.43125	1.44325	0.605204	0.24248	0.338891	5.06546	1.89873
3-Oxoadipic acid	Methanol	Before dilution step	10863.6	8404.5	2150.19	1828.9	2867	2630.87	1000.72	2034.48
3-Oxoalanine	Methanol	Before dilution step	11549	8214.38	5213.01	3868.98	2867.91	3574.6	7471.09	4025.08
3-Oxodecanoic acid glycerides	Methanol	Before dilution step	23142.1	1551.79	22296.3	4380.22	24418.8	2645.44	20134.3	4425.75
3-oxo-decanoyl-[acp]	Methanol	After dilution step	2.59758	5.80836	28.7264	6.7418	0.364179	0.81433	0	0
3-Oxoglutaric acid	Methanol	Before dilution step	87014.7	52682.2	85529.9	10473.4	19929.2	16709.7	0	0
3-Oxooctanoic acid glycerides	Methanol	Before dilution step	69602.3	13680.6	46635.8	5455.98	8806.44	12348.3	43814.3	11389.5
3-Oxo-OPC8-CoA	Methanol	After dilution step	0	0	0	0	0.423605	0.411866	0.0073625	0.0164631
3-Phenyl-4-pentenal	Methanol	Before dilution step	9347.52	4225.17	33753.9	14139.6	0	0	1120.03	2504.47
3-Phenylpropanal	Methanol	Before dilution step	44948.3	27961.4	76957.5	36394.7	57230.8	42420.4	49308.4	48630.6
3-phenylpropionyl-CoA	Methanol	After dilution step	1.36989	0.2122	0.360947	0.222022	0.0757977	0.169489	2.03827	0.737346
3-Phenylpropionylglycine	Methanol	Before dilution step	0	0	2712.21	3713.87	6484.39	4647.53	7057.32	1608.83
3-Pyridinebutanoic acid	Methanol	Before dilution step	10899.2	1939.16	21015.5	4700.19	0	0	0	0
3R-hydroxy-dodecanoyl-[acp]	Methanol	After dilution step	177.879	35.6374	81.2386	10.2736	148.509	59.6029	142.032	19.7158
3ß-(Acetyloxy)-5ß-methyl-6ß-chloroestr-9-en-17-one	Methanol	Before dilution step	7464.88	2807.69	2659.71	1084.52	405.804	450.917	33902.1	7970.28
3ß,6ß-Dihydroxynortropane	Methanol	Before dilution step	4006.48	4715.36	27837.9	7155.07	0	0	803.293	1485.59
3-Sulfinato-L-alaninate	Methanol	Before dilution step	5118.44	4852.08	10972.1	4973.69	0	0	0	0
3-Sulfinoalanine	Methanol	Before dilution step	17769.6	3902.2	12067.3	2650.44	5150.42	4768.32	0	0
3α,4,5,7α-Tetrahydro-5-hydroxy-1H-isoindole-1,3(2H)-dione	Methanol	After dilution step	0	0	49.5148	7.37126	0	0	0	0
3α-Acetomethoxy-11α-oxo-12-ursen-24-oic acid	Methanol	Before dilution step	15175.5	11106.5	15180.9	7192.12	1621.21	1545.24	1816.08	692.967
3α-Acetomethoxy-11α-oxo-12-ursen-24-oic acid	Methanol	After dilution step	2.02776	1.31478	0.748242	0.359747	0.12397	0.178643	0.516537	0.690129
3α-Hydroxyoreadone	Methanol	Before dilution step	1054.12	2357.08	0	0	0	0	0	0
4-(2-Aminophenyl)-2,4-dioxobutanoic acid	Methanol	After dilution step	0.541971	0.538306	2.01939	0.650621	2.8446	2.71555	0.0684342	0.153024
4-(2-Benzofuranyl)pyridine	Methanol	Before dilution step	0	0	0	0	2852.51	3589.52	0	0
4-(3-pyridyl)-butanoate	Methanol	Before dilution step	1.56027e+06	165505	708137	110699	8.01366e+06	1.15504e+06	2.51436e+06	261648
4-(4-Hydroxyphenyl)-2-butanone glucoside	Methanol	Before dilution step	10457.4	6855.21	6275.11	5738.6	1160.06	2593.98	11065.4	3140
4-(4-Hydroxyphenyl)-2-butanone O-[2-galloyl-6-p-coumaroylglucoside]	Methanol	After dilution step	0.0200623	0.0448608	0	0	0.0289369	0.0506134	0.0321131	0.0718072
4-(methylamino)-1-(3-pyridyl)-1-butanone	Methanol	Before dilution step	43024.5	12005.4	2966.47	6633.23	5601.44	7987.09	6410.75	7261.89
4,4'-(Butane-1,1-diyl)diphenol	Methanol	Before dilution step	5151.38	2909.79	3666.42	3635.09	4060.15	4341.98	4041.93	6959.53
4',4''',5,5'',7,7''-Hexahydroxy-3,8''-biflavone	Methanol	Before dilution step	19858.8	2856.38	0	0	0	0	2354.5	5264.83
4,4a,5,6,7,8-Hexahydro-6-(p-hydroxyphenyl)-2(3H)-naphthalenone	Methanol	Before dilution step	105317	8825.18	84680.5	8525.36	13617	30448.5	120180	9629.59
4,4-Difluoropregn-5-ene-3,20-dione	Methanol	Before dilution step	0	0	2822.08	4046.57	0	0	0	0
4,4'-methanol-bisbenzonitrile	Methanol	Before dilution step	8311.96	5512.28	424.677	949.607	0	0	6242.51	4096.95
4,5-Dihydropiperlonguminine	Methanol	Before dilution step	0	0	0	0	7157.83	779.093	0	0
4',7-Di-O-methylcatechin	Methanol	Before dilution step	19817.7	5279.45	116275	32776.7	0	0	11352.4	5021.81
4,8 Dimethylnonanoyl carnitine	Methanol	After dilution step	6.50117	5.69877	1.96133	2.79208	5.71354	5.14305	13.7841	5.85495
4-[(2-Furanylmethyl)thio]-2-pentanone	Methanol	Before dilution step	11982.6	2891.08	12093.5	1176.4	0	0	1551.65	3469.59
4-Acetamido-2-aminobutanoic acid	Methanol	Before dilution step	19809.4	8112.17	0	0	0	0	890.671	1248.87
4-Acetamidobutanoic acid	Methanol	Before dilution step	11329.3	3973.53	11246.6	7568.34	3193.62	4617.52	14545.3	15171.8
4-Acetyl-2(3H)-benzoxazolone	Methanol	Before dilution step	971.688	2172.76	0	0	10363.1	2550.4	0	0
4-Acetyl-6-tert-butyl-1,1-dimethylindane	Methanol	Before dilution step	177865	33115.1	0	0	60054.1	73453.2	913416	228344
4-Acetyl-6-tert-butyl-1,1-dimethylindane	Methanol	After dilution step	19.067	5.60505	0	0	4.26456	9.53586	66.1511	8.49999
4-Acetylimidazo[4,5-c]pyridine	Methanol	Before dilution step	8360.39	4171.19	18140.7	6154.66	983.768	1347.15	12079.7	4070.66
4-Amino-1-piperidinecarboxylic acid	Methanol	Before dilution step	1252.8	2801.36	0	0	0	0	70984.8	42845.1
4-amino-4-deoxy-L-arabinose	Methanol	Before dilution step	21032.7	3632.35	6491.24	2387.09	256806	53342	36543.5	6214.95
4-amino-4-deoxy-L-arabinose	Methanol	After dilution step	3.55242	0.584988	2.28346	0.419973	23.2614	21.3683	4.76529	0.595695
4-Aminobiphenyl	Methanol	Before dilution step	46894.6	7447.52	0	0	0	0	0	0
4-Aminohippuric acid	Methanol	Before dilution step	220017	16678.2	99885	25321.9	0	0	78975	16450.7
4-Aminohippuric acid	Methanol	After dilution step	2.25824	2.08593	0	0	11.1707	4.52731	0	0
4-Aminophenol	Methanol	Before dilution step	47344.7	13539.2	53706.6	13627.6	0	0	45694.8	9574.99
4-Aminophenol	Methanol	After dilution step	5.20651	1.40454	4.45773	0.611158	0	0	3.18365	1.98124
4-Aminophenyl ether	Methanol	Before dilution step	529.289	1183.53	0	0	0	0	1009.76	2257.9
4-Chloro-[2-(4-Pyridinyl)-1-butenyl]phenol	Methanol	Before dilution step	8710.47	6180.41	4479.93	5594.85	48951.5	19441.5	52187.2	14403
4-Chloro-17α-methyl-17ß-hydroxy-4-androsten-3-one	Methanol	Before dilution step	24965.6	5594.51	17572.8	2088.62	0	0	15636	5454.26
4-Chloromethandienone	Methanol	Before dilution step	10056.5	1432.2	791.103	913.769	923.433	1030.8	14813.2	5250
4-Guanidinobutanoic acid	Methanol	Before dilution step	9875.94	7356.38	2572.14	2373.68	0	0	75321.4	20523.8
4-Heptenal diethyl acetal	Methanol	After dilution step	125.085	21.8335	30.5494	3.31579	2.74761	1.76094	66.4697	11.273
4-Hydroxy-(3',4'-dihydroxyphenyl)-valeric acid	Methanol	Before dilution step	375764	78716.8	679259	71342.1	0	0	334442	46392.6
4-Hydroxy-17ß-estradiol-2-S-glutathione	Methanol	Before dilution step	6215.41	4443.21	8855.49	2365.98	11045.7	2835.76	12177.1	3320.52
4-Hydroxy-2-butenoic acid γ-lactone	Methanol	Before dilution step	10172.9	2071.79	8229.54	1551.49	0	0	16754.1	5222.92
4-Hydroxy-2-butynal	Methanol	Before dilution step	11471.6	1924.42	8695.25	1915.38	0	0	15709.3	2792
4-Hydroxy-2H-pyran-3-carboxaldehyde	Methanol	Before dilution step	191681	17829.8	125408	14982.3	2974.38	4070.27	119550	21719.4
4-Hydroxy-2H-pyran-3-carboxaldehyde	Methanol	After dilution step	18.9313	3.85965	9.86325	1.09219	0.460582	0.699599	11.0421	2.36562
4-hydroxy-4-(3-pyridyl)-butanoate	Methanol	Before dilution step	14741	20913.5	12150.2	6969.85	465682	120737	1001.05	2238.41
4'-Hydroxy-4-(4-hydroxystyryl)-7-methoxyflavan	Methanol	Before dilution step	56135.7	12898	131085	27148.7	0	0	124396	16462.9
4-Hydroxy-5-(3'-hydroxyphenyl)-valeric acid-3'-O-sulphate	Methanol	Before dilution step	105498	14457.1	130554	28516	0	0	42832.5	7617.2
4-Hydroxy-5-(4'-hydroxyphenyl)-valeric acid-4'-O-sulphate	Methanol	Before dilution step	7506.77	733.885	0	0	0	0	0	0
4-Hydroxybenzyl isothiocyanate rhamnoside	Methanol	Before dilution step	10598.7	1595.47	7020.07	1258.57	19110.5	5114.38	14336.8	1931.57
4-Hydroxybenzylamine	Methanol	Before dilution step	0	0	22591	4968.77	0	0	0	0
4'-Hydroxyclobazam	Methanol	Before dilution step	5808.47	4522.66	5807.88	3550.17	0	0	307.618	687.854
4-Hydroxycrotonic acid	Methanol	Before dilution step	33483.2	8466.4	21748	5135.91	77509.2	11003.3	58039.8	23324.2
4-Hydroxydebrisoquine	Methanol	Before dilution step	8626.2	5426.33	24066.9	3585.31	519.891	1162.51	4721.82	4117.92
4-Hydroxy-L-glutamic acid	Methanol	Before dilution step	1335.02	1789.37	1289.76	1421.41	473.296	673.681	483.21	1080.49
4-Hydroxy-L-proline	Methanol	Before dilution step	9157.49	1809.13	9240.29	900.158	5760.24	5320.39	10238.2	2840.73
4-Hydroxynornantenine	Methanol	Before dilution step	279.966	558.555	705.434	965.957	122.079	187.874	1926.98	2588.2
4-Hydroxyphenylacetaldehyde	Methanol	Before dilution step	1965.28	1520.95	4823.02	5581.16	1588.25	1699.47	4820.37	2520.49
4-Hydroxyproline	Methanol	Before dilution step	2817.97	4382.88	1709.53	1440.88	2330.23	4703.88	24336.1	8126.22
4-Hydroxytamoxifen-O-glucuronide	Methanol	Before dilution step	0	0	160.63	359.181	0	0	652.311	755.167
4-Ketocyclophosphamide	Methanol	Before dilution step	9682.31	1156.65	8470.17	1710.85	29478.9	3670.13	0	0
4'-Methoxy-2',3,7-trihydroxyisoflavanone	Methanol	Before dilution step	0	0	1879.41	4202.48	0	0	5830.8	3447.86
4-Methoxybenzyl glucoside	Methanol	Before dilution step	196.888	440.255	0	0	14106.9	5830.83	2817.97	2936.57
4-Methoxybenzyl O-(2-sulfoglucoside)	Methanol	Before dilution step	4582.31	2581.13	283.106	633.044	0	0	7271.84	3722.29
4-Methoxybenzyl phenylacetate	Methanol	After dilution step	26.3657	5.33144	36.1188	6.66809	0.391633	0.875719	17.1255	3.82956
4-Methyl-4-(methylthio)-2-pentanone	Methanol	Before dilution step	3774.15	3084.1	10942.5	3384.99	620.653	1028.68	4234.81	1509.92
4-Methyl-4-(methylthio)-2-pentanone	Methanol	After dilution step	3.12632	2.04686	3.99625	0.91307	0	0	0	0
4-Methylbiphenyl	Methanol	After dilution step	22.4432	4.45846	52.9651	10.2582	8.17042	5.16953	12.8898	3.0587
4-Methyldibenzothiophene	Methanol	Before dilution step	0	0	0	0	5376.04	3580.54	0	0
4-Methyldibenzothiophene	Methanol	After dilution step	571.944	114.516	393.604	51.8113	16.3304	8.10942	292.131	41.1378
4-Methylene-L-glutamine	Methanol	Before dilution step	48929.1	16579.2	47109.4	32600.4	8402.8	5144.98	11933.8	7148.8
4'-Methylisoscutellarein 8-(2''-sulfoglucoside)	Methanol	Before dilution step	1.08463e+06	185492	1.13314e+06	244695	1397.02	3123.83	790264	150318
4-methylthiobutylhydroximoyl-glutathione	Methanol	After dilution step	5.94907	2.67858	3.17276	1.2442	40.4535	32.7633	32.2532	3.13082
4-Nitrophenol	Methanol	Before dilution step	1640.55	2125.07	698.192	931.405	716.729	1602.66	9.39879	21.0163
4'-O-demethylrebeccamycin	Methanol	Before dilution step	13737.6	4607.91	0	0	0	0	1174.38	2625.98
4'-O-Methylcatechin	Methanol	Before dilution step	115.584	186.785	1385.3	1500.99	0	0	0	0
4'-O-Methylkanzonol W	Methanol	Before dilution step	140132	13174.2	83188.5	14007	21893.2	6786.32	219177	30902.5
4-Oxo-13-cis-retinoate	Methanol	Before dilution step	89849.5	36799.1	0	0	0	0	73713.9	16100.5
4-oxo-4-(3-pyridyl)-butanoate	Methanol	Before dilution step	32598.3	6497.59	30324.4	6209.01	4494.93	4174.44	1455.18	3253.88
4-oxo-Retinoic acid	Methanol	Before dilution step	388971	35153.2	183338	23598.7	28974.2	26339.5	932440	127274
4-Pentenoic acid	Methanol	Before dilution step	0	0	543.078	1214.36	0	0	0	0
4-Phenyl-2-butenal	Methanol	Before dilution step	13680.1	12538.9	15465.9	15089	20251	12350.6	10567.6	14501.2
4-PIOL	Methanol	Before dilution step	1956.59	4375.08	486.128	1087.02	0	0	0	0
4-Pyridoxic acid	Methanol	Before dilution step	90135	7695.96	41925.6	5839.06	10364.2	6310.03	154522	22659.6
4-Pyridoxic acid	Methanol	After dilution step	517.592	92.3507	183.62	15.3543	70.2298	30.3411	1253.68	179.958
4-tert-Butylphenyl salicylate	Methanol	Before dilution step	56291.9	15548.4	1557.02	1950.14	0	0	2691.15	3769.01
5-(1-Pyrrolidinylmethyl)-2-furanmethanol	Methanol	Before dilution step	27538.7	17517.6	89874.8	12242.7	1816.04	3240.55	1055.77	1658.36
5-(2,3-Dihydroxy-3-methylbutyl)-4-(3,4-epoxy-4-methylpentanoyl)-3,4-dihydroxy-2-isopentanoyl-2-cyclopenten-1-one	Methanol	Before dilution step	445.137	995.357	2378.78	3729.2	0	0	2129.99	2970.8
5-(2-Furanyl)-1,2,3,4,5,6-hexahydro-7H-cyclopenta[b]pyridin-7-one	Methanol	Before dilution step	5569.68	6996.57	1919.22	2674.37	3999.54	4115.68	4578.54	6079.13
5-(3',4',5'-Trihydroxyphenyl)-γ-valerolactone	Methanol	Before dilution step	5.8013e+06	977825	6.22509e+06	1.04681e+06	431145	169600	1.36555e+06	215430
5-(3',4',5'-Trihydroxyphenyl)-γ-valerolactone	Methanol	After dilution step	468.74	79.5398	330.237	19.1038	39.8404	20.3275	96.7575	16.3476
5-(3',5')-Dihydroxyphenyl-γ-valerolactone	Methanol	Before dilution step	49689.6	11213.3	54783.2	7144.34	7794.45	2817.34	40118.7	4904.58
5-(3-Buten-1-ynyl)-2,2'-bithienyl	Methanol	Before dilution step	2475.99	3398.04	0	0	2151.42	2947.71	1463.79	3273.14
5'-(aminoiminomethyl)amino-5'-deoxyadenosine dihydrogen sulfate	Methanol	After dilution step	1.24808	1.47439	0	0	1.03729	0.674643	0.657442	1.01624
5,10-methylenetetrahydropteroyltriglutamate	Methanol	Before dilution step	7997.07	713.05	8225.89	507.879	3737.43	3513.35	9145.34	2818.53
5,2',4',5'-Tetrahydroxy-3-(3-hydroxy-3-methylbutyl)-6'',6''-dimethylpyrano[2'',3'':7,8]flavone	Methanol	Before dilution step	1060.01	683.736	414.077	925.905	8424	10132.2	2156.48	2513.64
5,6,7,3',4'-Pentahydroxyisoflavone	Methanol	Before dilution step	36104.8	5696.94	5015.22	3274.19	0	0	10294.7	740.153
5,6-dichloro-tetradecanoic acid	Methanol	After dilution step	2.43095	1.70198	2.97346	1.44613	0.928192	2.0755	0	0
5,6-Dihydroxyindole	Methanol	Before dilution step	0	0	304.38	416.949	1003.11	950.392	0	0
5,6-Dihydroxyprostaglandin F1a	Methanol	Before dilution step	9991.51	14920.1	24581.3	24567.4	44260.7	18066	37429.7	23992
5,7-Dihydroxy-3',4'-dimethoxy-8-(3-hydroxy-3-methylbutyl)-isoflavone 7-glucoside	Methanol	Before dilution step	3484.05	3223.02	10787.4	1420.81	3490.52	3193.97	6586.27	850.655
5,7-Dihydroxy-6-methoxyflavone 5-rhamnoside	Methanol	Before dilution step	2.61184e+06	212770	1.59409e+06	241125	0	0	1.66052e+06	68144.2
5,7-Dihydroxy-6-methoxyflavone 5-rhamnoside	Methanol	After dilution step	275.688	41.8762	138.765	15.5792	0.217562	0.486484	172.258	30.6201
5,7-Dihydroxyflavone 7-benzoate	Methanol	Before dilution step	14646.2	4366.11	11116.3	1963.92	0	0	1554.67	3476.36
5,8,12-Trihydroxy-9-octadecenoic acid	Methanol	Before dilution step	7989.28	3926.72	416.647	575.523	12709.2	6805.75	172711	35273.5
5a-Androstane-3a,17a-diol	Methanol	Before dilution step	48.763	109.037	0	0	0	0	271940	150571
5a-Androstane-3a,17a-diol	Methanol	After dilution step	0	0	0	0	0	0	12.0828	8.97441
5-Acetyl-2,4-dimethyloxazole	Methanol	Before dilution step	51017.6	9769.22	8451.75	5932.2	0	0	2493.88	3435.47
5-Acetylamino-6-formylamino-3-methyluracil	Methanol	Before dilution step	9395.7	1991	1808.21	2328.06	424.05	948.205	0	0
5a-Dihydrotestosterone sulfate	Methanol	Before dilution step	1335.91	2987.18	1076.79	2407.78	0	0	7315.41	4245.4
5-Amino-2,3-dihydro-6-(3-hydroxy-4-methoxy-1-oxobutyl)-2,2-dimethyl-4H-1-benzopyran-4-one	Methanol	Before dilution step	54967.5	12166.7	107816	15502.9	0	0	51350.8	11639.3
5-Amino-2,3-dihydro-6-(3-hydroxy-4-methoxy-1-oxobutyl)-2,2-dimethyl-4H-1-benzopyran-4-one	Methanol	After dilution step	4.37202	0.794116	5.98285	0.521861	2.70596	1.65791	5.50044	0.7353
5-Amino-6-ribitylamino uracil	Methanol	Before dilution step	14751.4	2288.55	11712.3	1873.33	0	0	9907.78	1540.88
5-Aminopentanoic acid	Methanol	Before dilution step	4688.54	4193.55	301.197	552.222	33854.4	13117.4	8012.98	4113.53
5-Androstene-3b,16a,17a-triol	Methanol	Before dilution step	0	0	0	0	0	0	447.224	1000.02
5-Androstenetriol	Methanol	Before dilution step	1307.15	2547.92	2215.6	3036.34	0	0	78341.6	56909.4
5-azacytosine	Methanol	Before dilution step	36755.1	15475.6	0	0	1101.68	1574.63	3785.84	4686.61
5C-aglycone	Methanol	After dilution step	10.2576	1.08468	7.4658	1.14326	0	0	6.94595	1.58611
5-Carboxy-2'-deoxyuridine	Methanol	Before dilution step	0	0	0	0	8677.69	1225.61	0	0
5-Carboxypyranopelargonidin 3-O-ß-glucopyranoside	Methanol	After dilution step	0.51218	0.331745	0.164229	0.108401	0	0	0.102332	0.149529
5-Chloro-1,3-dihydro-1-(4-piperidinyl)-2H-benzimidazol-2-one	Methanol	Before dilution step	13797	19260.5	28505.2	3152.8	351097	84132.7	0	0
5-Chloro-2-(3,5-di-tert-butyl-2-hydroxyphenyl)-2H-benzotriazole	Methanol	Before dilution step	243.421	544.307	470.631	1052.36	58.3419	130.456	0	0
5'-Dehydroadenosine	Methanol	After dilution step	1.11419	0.383929	0.241589	0.347044	10.0081	3.08785	8.29491	1.83397
5-Dehydroshikimate	Methanol	Before dilution step	246369	18580.9	255116	32747.2	1192.88	1592	126312	20302
5-Dehydroshikimate	Methanol	After dilution step	14.5145	3.8592	12.0781	2.56514	0.0901799	0.133197	4.44606	0.540605
5-De-O-methyltoddanol	Methanol	Before dilution step	16325.9	8472.84	6164.02	4013.44	38253.4	14814.3	37459.8	6952.17
5-Deoxymyricanone	Methanol	Before dilution step	18920.1	8814.68	24765.1	7074.62	0	0	14480.3	5912.78
5-diazo-4-oxo-norvaline	Methanol	Before dilution step	0	0	0	0	1396.66	3123.03	0	0
5-Ethyl-2,3-dimethylpyrazine	Methanol	Before dilution step	1323.26	2363.36	0	0	0	0	8865.99	7647.87
5-Ethyl-4-methyl-2-octylthiazole	Methanol	Before dilution step	269.628	602.906	1080.23	2268.82	0	0	114905	23665.5
5-Hexenyl glucosinolate	Methanol	Before dilution step	22878.8	3600.21	7001.52	4170.14	2824.74	3869.59	5047	2916.51
5-Hexyltetrahydro-2-oxo-3-furancarboxylic acid	Methanol	Before dilution step	3.3199e+07	2.50298e+06	3.30222e+07	3.18806e+06	479746	441508	2.27944e+07	2.8328e+06
5-Hexyltetrahydro-2-oxo-3-furancarboxylic acid	Methanol	After dilution step	2606.47	532.95	2767.86	145.021	91.3853	48.6143	2119.64	296.156
5-Hydroxy-14,16-hentriacontanedione	Methanol	After dilution step	0	0	0	0	0.0437666	0.097865	0	0
5-Hydroxy-2-benzyl-1,3-dioxane	Methanol	Before dilution step	249397	23629.8	319012	33632.4	0	0	186186	22291.6
5-Hydroxy-4-methoxy-3-methyl-2,6-canthinedione	Methanol	Before dilution step	4264.69	3148.18	730.935	1418.15	1400.3	3131.16	3739.86	2029.52
5-Hydroxy-7-(4-hydroxy-3-methoxyphenyl)-1-phenyl-3-heptanone	Methanol	Before dilution step	354118	22363.6	295602	28743.1	213850	25634.2	350139	33328.2
5-Hydroxy-7-(4-hydroxyphenyl)-1-phenyl-3-heptanone	Methanol	Before dilution step	36974.5	2442.58	33347.1	15880.9	14698.9	16410.7	3501.46	3773.14
5-Hydroxybowdichione	Methanol	Before dilution step	39301.4	11885.8	4097.43	3765.81	0	0	35322.6	6707.34
5-Hydroxyflavone	Methanol	After dilution step	9.98515	2.40982	8.94143	0.354885	0	0	0.261973	0.58579
5-Hydroxyindoleacetic acid	Methanol	Before dilution step	36888.2	2975.43	15791.4	5735.95	14910	5074.07	59601.9	18564.7
5-Hydroxymaltol	Methanol	After dilution step	4.87715	1.40099	0.957875	0.323571	0.429418	0.300819	2.53978	0.884292
5-Hydroxymethyl tolterodine	Methanol	Before dilution step	37019.6	82778.4	0	0	11697.4	26156.1	152763	39053.9
5-Hydroxytryptophan	Methanol	Before dilution step	11053.4	1889.93	10656.9	2915.71	0	0	11265	2699.09
5-L-Glutamyl-taurine	Methanol	Before dilution step	100200	13048.9	62247.4	12832.6	0	0	54532.2	4889.16
5-L-Glutamyl-taurine	Methanol	After dilution step	18.8372	3.92398	9.23955	1.27427	0	0	28.737	5.72532
5-Methoxy-3-hydroxyanthranilate	Methanol	Before dilution step	64989.7	8127.43	18299	3704.64	0	0	4997.7	2825.05
5-Methoxytryptophan	Methanol	Before dilution step	0	0	0	0	29.904	66.8674	0	0
5-Methyldeoxycytidine	Methanol	Before dilution step	37574.8	10561.5	18836.8	6197.21	123.31	275.73	67053.9	26247.6
5'-Methylthioadenosine	Methanol	Before dilution step	539673	68208.6	221238	61154.6	375161	116393	497509	92761.3
5'-methylthioinosine	Methanol	Before dilution step	10730.8	4811.5	7714.65	1756.01	0	0	0	0
5-Nitro-2-(3-phenylpropylamino)benzoic acid	Methanol	Before dilution step	743384	70840	694590	110271	576.503	929.249	778632	106216
5-Nitro-2-(3-phenylpropylamino)benzoic acid	Methanol	After dilution step	59.7828	12.1947	44.4185	5.13235	0	0	60.9346	8.69509
5-Nitro-2-propoxyaniline	Methanol	Before dilution step	19874.2	5828.27	6748.59	4676.72	0	0	0	0
5'-n-propylthioadenosine	Methanol	Before dilution step	6310.01	1781.51	7592.04	3316.51	1553.82	3377.39	714.559	667.835
5'-O-ß-D-Glucosylpyridoxine	Methanol	Before dilution step	967.916	2164.33	39415.8	3262.27	115.373	257.983	0	0
5-O-ß-D-Xylopyranosyl-L-arabinose	Methanol	Before dilution step	0	0	0	0	11826.3	2793.74	0	0
5-Oxo-2(5H)-isoxazolepropanenitrile	Methanol	After dilution step	30.7764	6.52781	6.53126	5.40779	13.1513	11.8706	24.2803	9.10872
5-Pyridoxolactone	Methanol	Before dilution step	10468	6484.66	9829.82	3671.21	1075.33	1330.32	4518.86	6374.69
5S,12R-dihydroxy-6Z,8E,10E,14Z-eicosatetraenoic acid-d4	Methanol	Before dilution step	1000.32	1657.97	491.23	1098.42	0	0	23138.1	7206.64
5-Sulfoxymethylfurfural	Methanol	Before dilution step	32394.2	2241.46	35539	8075.53	0	0	15276.3	2948.66
5α, 8α-epidioxy-22E-ergosta-6,9(11),22-trien-3 ß-ol	Methanol	Before dilution step	1.04353e+06	289435	39371.2	15792.4	0	0	106741	26229.7
6,10,14-Trimethyl-5,9,13-pentadecatrien-2-one	Methanol	Before dilution step	0	0	182.588	258.328	0	0	0	0
6,10,14-Trimethyl-5,9,13-pentadecatrien-2-one	Methanol	After dilution step	0.165208	0.369417	0.0440409	0.0984785	0.424981	0.691594	0.0625854	0.13216
6,7-Dihydro-2-methyl-5H-cyclopenta[b]pyrazine	Methanol	Before dilution step	38806.3	9612.47	23084.1	7855.29	546.749	1222.57	27469.3	3358.94
6,7-Dihydroxy-5,4'-dimethoxy-flavylium	Methanol	Before dilution step	8572.12	2358.51	7030.97	1397.65	0	0	0	0
6,7-Dimethoxy-7-epirosmanol	Methanol	Before dilution step	15082.6	4330.4	6263.96	5374.82	2863.55	3906.16	1598.48	1734.53
6,8-Dihydroxypurine	Methanol	Before dilution step	116977	23392.5	4565.77	2626.05	291919	72523.3	0	0
6-Acetyl-2,2-dimethyl-2H-1-benzopyran	Methanol	Before dilution step	7732.23	1405.19	22666.8	11303.1	1096.53	1651.69	61295.4	18958.4
6-allyl-8b-Carboxy-ergoline	Methanol	Before dilution step	0	0	0	0	0	0	226.17	505.732
6-Chlorocatechin	Methanol	Before dilution step	0	0	922.37	2062.48	0	0	0	0
6-Deoxocastasterone	Methanol	Before dilution step	0	0	0	0	0	0	10371.3	5150.52
6-ethylmaleylpyruvate	Methanol	Before dilution step	111401	20811	35500.2	10746	4269.93	2149.41	49517.3	7545.53
6-Glucopyranosylprocyanidin B1	Methanol	Before dilution step	0	0	0	0	7474.28	1895.52	0	0
6-Heptenyl glucosinolate	Methanol	Before dilution step	21327.3	3046.24	16280.1	1398.03	10484.1	3805.83	6595.16	4653.04
6-Hydroxyfluvastatin	Methanol	Before dilution step	1000	2236.07	2370.59	3246.12	0	0	9013.42	1862.97
6-hydroxy-indole-3-acetyl-valine	Methanol	After dilution step	0.61899	0.64083	0.109475	0.244795	0.0724047	0.161902	0.230259	0.27356
6-Hydroxyluteolin 6-xyloside	Methanol	Before dilution step	28049.8	3382.82	12133	883.597	0	0	2594.51	3579.09
6-Hydroxymelatonin	Methanol	Before dilution step	100251	25144.3	50808.8	10996.8	0	0	100260	33434.9
6-Hydroxynicotinic acid	Methanol	Before dilution step	3009.67	2344.46	6042.22	3083.85	13431.7	6389.94	471.795	993.175
6-Hydroxy-R-acenocoumarol	Methanol	Before dilution step	250.808	476.17	0	0	109.373	244.566	2053.12	2673.37
6-Hydroxysandoricin	Methanol	Before dilution step	14993.4	2955.03	8917.84	4009.43	3717.23	3507.61	90547.8	8444.38
6-Methoxy-2-naphthylacetic acid	Methanol	Before dilution step	0	0	0	0	13262.8	1224.21	10043.2	2755.6
6-Methoxy-9H-carbazole-3-carboxaldehyde	Methanol	Before dilution step	27990	7180.08	0	0	9982.36	8377.38	1953.06	1458.4
6-methylthiohexylhydroximoyl-cysteinylglycine	Methanol	Before dilution step	12198.7	1885.21	22115.3	4778.84	0	0	12971.7	3259.53
6''-O-Acetyldaidzin	Methanol	Before dilution step	143176	19032.2	2912.22	786.7	17168.5	10637	21965.8	7020.23
6-O-Methylarmillaridin	Methanol	Before dilution step	6862.62	699.33	5663.28	3720.56	10565.4	2015.37	7346.52	1290.82
6-O-Methylcodeine	Methanol	Before dilution step	72726.8	18847.3	70644.2	58367.4	2637.32	3841.44	25511.3	19705
6-ß-D-Glucopyranosyldiosmetin	Methanol	Before dilution step	452258	54808.7	153561	29636.6	0	0	459163	80750.5
6ß-hydroxybudesonide	Methanol	Before dilution step	159899	53511.5	128062	39864.5	16214.2	12243.4	124526	50902.7
6-Succinoaminopurine	Methanol	Before dilution step	3084.19	4255.21	0	0	0	0	7502.13	1039.44
6-Sulfatoxymelatonin	Methanol	Before dilution step	506.724	827.305	2291.73	2722.43	0	0	0	0
6α,9-Difluoro-11ß-hydroxypregn-4-ene-3,20-dione	Methanol	Before dilution step	172.319	385.318	37.6476	84.1825	0	0	0	0
6α-Fluoro-11ß,17-dihydroxypregn-4-ene-3,20-dione	Methanol	Before dilution step	47238.9	26996.3	0	0	0	0	106366	60817.9
6α-Fluoro-17-hydroxypregn-4-ene-3,20-dione acetate	Methanol	Before dilution step	0	0	134.509	300.771	874.871	1956.27	34702.7	9941
6α-Hydroxyphaseollin	Methanol	After dilution step	0.439276	0.752961	0	0	3.39676	4.36779	0	0
7-(4-Hydroxy-3-methoxyphenyl)-5-methoxy-1-phenyl-3-heptanone	Methanol	Before dilution step	25916	12045.3	13175.2	1973.66	105360	52064.9	21311.3	4067.41
7-(4-Hydroxyphenyl)-1-phenyl-4-hepten-3-one	Methanol	Before dilution step	13627.3	2553.58	15007.1	3437.16	0	0	11423.9	4163.7
7,11-Bisdeacetylvaltrate 7-(3-methylpentanoate) 11-(3-hydroxy-3-methylbutanoate)	Methanol	Before dilution step	146448	52842.9	340842	66309.7	303284	118044	197733	85091.2
7,8,3',4'-Tetrahydroxyisoflavone	Methanol	Before dilution step	170150	34428.5	13329.2	2017.68	0	0	361478	37569.6
7,8-Dehydroastaxanthianthin	Methanol	After dilution step	0.141739	0.316937	0	0	0	0	0.00129854	0.00290362
7,8-Dihydropteroic acid	Methanol	Before dilution step	0	0	0	0	189601	58216.7	25829.2	13545.8
7,8-dimethyl-iso-alloxazine	Methanol	Before dilution step	16430.4	6826.73	62195.9	15074.9	3085.81	3279.88	18887.8	6891.68
7-Acetoxy-6-methoxycoumarin	Methanol	Before dilution step	16021.4	3049.59	6270.25	5797.38	3661.69	5030.5	2173.48	4860.05
7-Aminomethyl-7-carbaguanine	Methanol	Before dilution step	2.44098e+06	230097	24584.6	8350	187243	79462.6	525641	78075.1
7-Chloro-3,4',5,6,8-pentamethoxyflavone	Methanol	Before dilution step	6113.76	3711.27	957.4	2140.81	9834.27	1140.16	3224.88	4463.06
7-Cyano-7-deazaguanine	Methanol	Before dilution step	195532	37403.9	135812	13778.5	0	0	19970.5	17187.9
7-Galloylcatechin	Methanol	Before dilution step	3906.01	5349.43	5448.66	3145.99	10660.7	1456.16	10960.8	2408.02
7-Hydroxy-3-oxocholanoic acid	Methanol	Before dilution step	2.1271e+06	1.02535e+06	892038	535461	968409	762268	910457	591748
7-Hydroxy-8-O-methylaloin B	Methanol	Before dilution step	0	0	44358.6	12595.2	65397.7	22047	0	0
7-Hydroxyamoxapine	Methanol	Before dilution step	7266.35	1064.73	10407.5	1122.26	0	0	7372.44	2086.76
7-hydroxy-K252c	Methanol	Before dilution step	1245.22	1409.51	1877.82	1862.95	486.141	1087.04	0	0
7-Hydroxymethyl-12-methylbenz[a]anthracene sulfate	Methanol	Before dilution step	17346.4	2595.71	11191.3	2708.43	10662.7	1377.55	13322	3331.26
7-Methoxypradimicinone II	Methanol	Before dilution step	1018.8	2278.11	0	0	3441.61	4724.37	5089.99	2945.52
7-Methyl-1,4,5-naphthalenetriol 4-[xylosyl-(1->6)-glucoside]	Methanol	Before dilution step	0	0	3229.11	1774.25	0	0	105.947	146.414
7-methylthioheptylhydroximoyl-glutathione	Methanol	Before dilution step	0	0	0	0	869.189	1943.57	1703.87	2335.98
7-O-ß-D-glucoside 4''-O-methylate	Methanol	Before dilution step	29983.9	2251.84	4227.21	4024.08	8818.3	5599.59	8996.85	2403.61
7-ß-D-Glucopyranosyloxybutylidenephthalide	Methanol	Before dilution step	2700.4	1452.91	903.278	534.566	29701.5	9215.15	4041.36	2760.14
8,8-Dimethyl-2-phenyl-4H,8H-benzo[1,2-b:3,4-b']dipyran-4-one	Methanol	Before dilution step	14725.4	4826.85	9093.9	5101.31	18904	5669.44	5042.16	5763.17
8-Acetoxy-4'-methoxypinoresinol	Methanol	Before dilution step	5339.1	4140.42	10111.1	7964.54	7231.12	5672.47	3701.74	3439.68
8-Acetylegelolide	Methanol	Before dilution step	2690.11	6015.27	2340.73	3315.74	0	0	0	0
8-Acetylegelolide	Methanol	After dilution step	0.799902	0.143299	0.180031	0.203535	1.85056	1.46455	5.74245	0.68472
8-Allyl-2-phenyl-8H-1,3a,8-triaza-cyclopenta[a]indene	Methanol	Before dilution step	0	0	429.197	765.474	0	0	23479.2	9702.57
8-Allyl-2-phenyl-8H-1,3a,8-triaza-cyclopenta[a]indene	Methanol	After dilution step	17.0799	11.0944	0	0	0	0	225.153	68.8042
8-Hydroxyadenine	Methanol	Before dilution step	7164.36	9851.73	2235.17	4998	64301.9	14021.9	10497.6	6674.51
8-Hydroxydaidzein	Methanol	Before dilution step	74351.8	8692.85	38193.5	10668.4	0	0	38138.1	8949.34
8-Hydroxyhesperetin 7-[6-acetylglucosyl-(1->2)-glucoside]	Methanol	Before dilution step	0	0	2429.99	3333.88	0	0	1166.5	2608.37
8-Hydroxyluteolin 4'-methyl ether 8-glucoside-3'-sulfate	Methanol	Before dilution step	214109	29033.8	24599.9	5451.32	2387.11	5337.75	32666.8	5398.62
8-Hydroxyluteolin 8-sulfate	Methanol	Before dilution step	267834	40932.6	2726.46	2548.3	0	0	126712	12220.8
8-hydroxyquinoline-5-sulfonic acid	Methanol	Before dilution step	16288.4	6125.05	27185.3	5260.61	0	0	8041.74	1013.87
8-hydroxyquinoline-5-sulfonic acid	Methanol	After dilution step	1.78105	0.275656	2.09706	0.358517	0.322566	0.466843	0.736172	0.679377
8-Mercapto-p-menthan-3-one	Methanol	Before dilution step	30529.4	28114.9	0	0	0	0	10520.3	23524.2
8-Methyldihydrochelerythrine	Methanol	Before dilution step	5903.66	3333.27	1396.99	3123.77	2121.01	2909.68	6133.81	492.007
8-methylthiooctyl glucosinolate	Methanol	Before dilution step	9602.03	2559.14	3231.26	4451.35	0	0	0	0
8-methylthiooctyldesulfoglucosinolate	Methanol	After dilution step	0.282215	0.480624	0.141155	0.292312	0.115309	0.257839	0.0724766	0.162063
8-O-Methyloblongine	Methanol	Before dilution step	0	0	0	0	2651.61	4339.04	36989.2	25199.4
9-(2-Carboxyphenyl)-3,6-bis(diethylamino)xanthylium(1+)	Methanol	Before dilution step	192.029	290.206	0	0	20.5952	46.0523	1230.98	1173.07
9-(4-Hydroxyphenyl)-2-methoxy-1H-phenalen-1-one	Methanol	After dilution step	16.9488	3.31969	6.04927	1.08242	0.447087	0.745236	9.34312	1.54217
9-(ß-D-Ribofuranosyl)zeatin	Methanol	Before dilution step	0	0	0	0	9253.31	6967.06	1545.72	2171
9,10,13-Trihydroxystearic acid	Methanol	Before dilution step	208.537	359.133	0	0	0	0	20874.7	3330.82
9,10-DHOME	Methanol	Before dilution step	400.597	548.722	0	0	4613.37	3492.53	105092	23671
9,10-DiHODE	Methanol	Before dilution step	30827.7	13905	0	0	2492.22	4231.22	106797	21327.4
9-chloro-10-hydroxy-octadecanoic acid	Methanol	Before dilution step	2271.78	5079.86	0	0	0	0	0	0
9-Chloro-11ß,17ß-dihydroxy-17-methylandrost-4-en-3-one	Methanol	Before dilution step	57044	10153.5	43512.9	7623.7	30893.3	8953.76	119351	13631.7
9-Chloro-17ß-hydroxy-17-methylandrost-4-ene-3,11-dione	Methanol	Before dilution step	91990.3	24310.4	96691.2	12377.6	54598.1	5052.49	50716.4	18187.2
9-Fluoro-16α-hydroxyandrost-4-ene-3,11,17-trione	Methanol	Before dilution step	1020.31	2281.49	64.4216	144.051	0	0	823.115	1028.58
9H-Carbazole-3-carboxaldehyde	Methanol	Before dilution step	19484.9	3030.92	8005.3	3289.12	469.027	686.931	5919.83	1141.06
9-Hydroxy-3',4'-dimethoxy-3,4-methylenedioxy-9,9'-epoxylignan	Methanol	Before dilution step	3746.6	2841.44	441.113	986.358	63829.2	19441	3245.95	2761.66
9-Hydroxy-3',4'-dimethoxy-3,4-methylenedioxy-9,9'-epoxylignan	Methanol	After dilution step	0.946336	0.46326	0.0728565	0.133199	5.47567	2.86854	2.49877	0.721964
9-Hydroxyfluorene	Methanol	Before dilution step	97723.5	55570.4	23693.2	52979.7	119856	67901.2	141262	10280.2
9-Hydroxyphenanthrene	Methanol	Before dilution step	4099.45	3573.77	2112.46	2711.07	0	0	334.06	746.981
9-mercaptodethiobiotin	Methanol	After dilution step	392.092	66.6015	252.438	10.0102	30.722	12.6675	246.669	37.7442
9-methylthiononylhydroximate	Methanol	Before dilution step	6450.1	3682	23539.7	3867.56	1474.26	3296.55	43657.1	8002.29
9-methylthiononylhydroximoyl-cysteinylglycine	Methanol	Before dilution step	0	0	6741.63	4482.18	0	0	0	0
9-Methyluric acid	Methanol	Before dilution step	1760.71	3937.08	3960.57	5485.97	31050.1	3737.35	0	0
9-O-Methylglyceofuran	Methanol	Before dilution step	5948.18	3384.17	1250.51	2796.22	5443.24	3261.98	3134.28	4306.09
Abacavir	Methanol	Before dilution step	294471	52898.6	47039	19692.2	0	0	1.20183e+06	247056
Acacetin 7-(4'''-acetylrutinoside)	Methanol	After dilution step	0.934384	0.400309	0.029198	0.0423472	0.44894	0.418396	0.903213	0.46505
Acetaldehyde 1,3-octanediol acetal	Methanol	Before dilution step	1312.49	2934.81	0	0	0	0	3553.96	4872.25
Acetoacetic acid	Methanol	Before dilution step	55264.4	12877.2	39935.2	5852.14	148578	23338.7	59918.7	16601.2
Acetoin	Methanol	Before dilution step	10655.4	6657.28	13736	10452.7	0	0	689.351	1541.44
Acetylhomoserine	Methanol	Before dilution step	145353	151783	377526	36899	113170	47798.2	149957	20456.5
Acetylhomoserine	Methanol	After dilution step	22.4759	12.5218	12.7315	2.22888	5.83723	6.99653	7.9743	1.63817
Acetylhydrazine	Methanol	Before dilution step	0	0	0	0	960.685	2148.16	869.211	1943.61
Acetylleucyl-leucyl-norleucinal	Methanol	Before dilution step	0	0	0	0	1398.83	3127.89	72.637	162.421
Acetyl-maltose	Methanol	Before dilution step	4845.94	4459.51	11403.8	2257.25	0	0	0	0
Acetyl-N-formyl-5-methoxykynurenamine	Methanol	After dilution step	3.76254	1.75686	0	0	0.0753982	0.168595	0.0078267	0.017501
Acidissiminol epoxide	Methanol	After dilution step	7.54888	5.73234	0	0	47.113	25.1749	1.68301	1.6001
Acrimarine I	Methanol	Before dilution step	68.2635	152.642	0	0	0	0	3323.05	3131.87
Acrolein	Methanol	Before dilution step	6661.62	3775.76	1215.79	2718.59	18589.4	2034.48	11362.4	1858.7
Acronycidine	Methanol	Before dilution step	2788.37	4716.48	14742.7	5875.87	0	0	0	0
Acronycidine	Methanol	After dilution step	0.293973	0.418469	0	0	0.118007	0.263871	3.6735	0.915026
Acrylamide-acrylic acid resin	Methanol	Before dilution step	8175.58	5940.23	0	0	72847.3	7124.64	42232	14707.3
Adenine	Methanol	Before dilution step	1187.07	1629.54	2271.38	3497.63	1249.4	2793.74	925.491	1365.87
Adenine	Methanol	After dilution step	3.13418	1.67371	0.0201825	0.0451295	21.7867	9.62055	4.67205	1.27902
Adenosine	Methanol	Before dilution step	15884.6	3056.85	7686.82	2673.05	39405.9	7274.29	10767.4	1795.59
adenosine 5'-propyl phosphate	Methanol	Before dilution step	25114.7	5194.67	14154.5	3880.13	0	0	15819	4073.52
Adenosine thiamine diphosphate	Methanol	After dilution step	0.0179327	0.0400987	0	0	0.0385039	0.0860974	0.110663	0.153671
Adlupone	Methanol	Before dilution step	81.4449	182.116	0	0	0	0	5196.24	6337.86
ADP-ribose 1""-2"" cyclic phosphate	Methanol	After dilution step	0	0	0	0	1.15154	1.76871	0.0923194	0.206433
Adrenoyl ethanolamide	Methanol	Before dilution step	1788.88	4000.05	626.609	989.46	481.958	1077.69	842.494	1883.87
Aeglin	Methanol	Before dilution step	0	0	0	0	0	0	2152	2420.1
Aerobactin	Methanol	Before dilution step	3680.14	3428.78	1892.37	2594.05	9970.94	704.748	7354.86	763.601
Aflatoxin Q1	Methanol	Before dilution step	12197.1	1860.63	17648.6	3531.88	0	0	6562.24	4078.3
Afzelechin 7-apioside	Methanol	Before dilution step	4460.89	4134.44	4646.31	2699.89	4279.38	4055.55	6555.7	1010.81
Agaritinal	Methanol	Before dilution step	0	0	0	0	0	0	103.215	230.795
Ajocysteine	Methanol	Before dilution step	9166.84	767.514	1103.75	2468.06	0	0	22531.4	4891.94
Ajoene	Methanol	Before dilution step	19717.4	3469.18	9962.14	5966.86	0	0	6143.95	5837.62
AK toxin I	Methanol	Before dilution step	571.284	821.97	4933.99	6079.79	3016.89	4268.08	4961.9	4712.94
Ala-Ala-Ala-Ser	Methanol	After dilution step	0	0	0	0	0.0223405	0.0499549	0.254365	0.361307
Ala-Ala-Asn-Tyr	Methanol	Before dilution step	6465.32	1249.02	2035.71	1883.74	0	0	2257.88	2999.54
Ala-Ala-Gln-Ser	Methanol	Before dilution step	7704.68	3668.03	3049.41	4873.5	0	0	36402.9	19788.2
Ala-Ala-Gln-Tyr	Methanol	Before dilution step	21509.5	7308.79	13270.8	8648.36	7123.19	5130.9	1566.3	1489.22
Ala-Ala-Pro-His	Methanol	Before dilution step	31346.6	13917.7	29573.2	4245.18	15190.5	4318.37	20912.7	11115
Ala-Ala-Pro-Tyr	Methanol	Before dilution step	11757.2	1286.41	5310.36	1059.04	4929.21	1163.85	28983.6	7139.24
Ala-Ala-Tyr	Methanol	Before dilution step	41655.7	5163.26	20229.7	4561.47	2234.39	3090.52	18590.6	6151.71
Ala-Ala-Tyr-His	Methanol	Before dilution step	69.7841	156.042	0	0	4873.52	2322.94	287.593	273.692
Ala-Asn-Arg	Methanol	Before dilution step	17431.4	7462.48	11731.4	8907.66	0	0	39307.2	14419.6
Ala-Asn-Arg	Methanol	After dilution step	0.0979506	0.139245	0.0551301	0.123275	0.886745	1.98282	0.120616	0.16898
Ala-Asn-Asn-Arg	Methanol	Before dilution step	5779.7	1715.58	2850.71	2224.34	2503.44	2939.64	11907.6	7220.06
Ala-Asn-Asn-Asn	Methanol	Before dilution step	4383.11	9800.94	0	0	0	0	0	0
Ala-Asn-Asn-Tyr	Methanol	Before dilution step	8194.81	1560.25	5698.09	3412.17	10071	1368.28	5804.6	3514.89
Ala-Asn-Asp-Gly	Methanol	Before dilution step	788.272	911.647	0	0	14898.7	5961.22	0	0
Ala-Asn-Asp-Gly	Methanol	After dilution step	0	0	0	0	0.496724	0.738585	0	0
Ala-Asn-Asp-Pro	Methanol	Before dilution step	1052.11	2352.6	977.753	2186.32	1144.43	2559.03	0	0
Ala-Asn-Cys-Gln	Methanol	Before dilution step	3960.25	2466.38	0	0	53085.9	9626.23	37876.8	6061.15
Ala-Asn-Cys-Gly	Methanol	Before dilution step	9401.89	1249.16	400.511	832.518	30734.6	7155.68	0	0
Ala-Asn-Cys-His	Methanol	After dilution step	1.84263	0.819183	1.14295	0.341967	0	0	0	0
Ala-Asn-His	Methanol	Before dilution step	5662.65	3044.51	3022.99	1990.03	4062.61	3244.55	912.752	838.495
Ala-Asn-Pro-Pro	Methanol	Before dilution step	0	0	518.411	1159.2	0	0	0	0
Ala-Asn-Ser-Ser	Methanol	Before dilution step	103523	10742.8	41726.5	6474	15296.9	7008.66	142832	7985.53
Ala-Asn-Ser-Ser	Methanol	After dilution step	0	0	0	0	0	0	2.77913	1.87596
Ala-Asn-Tyr	Methanol	Before dilution step	1213.18	2037.45	0	0	0	0	0	0
Ala-Asn-Tyr	Methanol	After dilution step	2.64312	0.70909	0.442914	0.470422	0.865901	1.31515	0.769416	0.215026
Ala-Asn-Tyr-His	Methanol	Before dilution step	2684.89	3817.25	0	0	2230.57	3094.44	3217.96	4406.6
Ala-Asp-Arg-Arg	Methanol	Before dilution step	104.221	233.046	465.135	753.095	0	0	506.875	1133.41
Ala-Asp-Asp-Gln	Methanol	Before dilution step	23414.2	5736.48	14905.8	1727.95	8451.53	1794.04	13796.3	2347.68
Ala-Asp-Asp-His	Methanol	Before dilution step	4902.69	1911.61	198.461	335.933	6128.63	2585.2	4801.39	3324.85
Ala-Asp-Cys-Arg	Methanol	Before dilution step	5.37874	12.0272	2894.84	6473.06	0	0	0	0
Ala-Asp-Cys-Gln	Methanol	Before dilution step	0	0	0	0	0	0	9515.73	2038.71
Ala-Asp-Gln-Arg	Methanol	Before dilution step	48423.5	5880.78	45965.9	5732.88	17115.3	5962.06	39969.3	4608.72
Ala-Asp-Gln-Arg	Methanol	After dilution step	5.94014	1.90857	4.89825	0.600202	0	0	3.64547	1.17356
Ala-Asp-Gly-Tyr	Methanol	Before dilution step	56163	7579.32	39602.3	6353.13	27453.5	4873.49	136527	8149.58
Ala-Asp-Pro	Methanol	Before dilution step	99688.5	21690.7	13534.9	1716.55	30065.3	7182.81	77547.7	18145.9
Ala-Asp-Pro-Arg	Methanol	Before dilution step	16216.8	5935.67	23022.1	3519.56	28482.3	18956.3	19257.8	8442.12
Ala-Asp-Ser	Methanol	Before dilution step	0	0	472.865	671.565	0	0	0	0
Ala-Asp-Ser-His	Methanol	After dilution step	25.5751	3.32003	14.2133	1.23122	1.30849	0.973336	13.7391	2.0177
Ala-Cys-Cys-Arg	Methanol	Before dilution step	0	0	0	0	1257.3	1606.02	709.718	1586.98
Ala-Cys-Gln-His	Methanol	Before dilution step	1001.93	1523.7	0	0	70.1861	156.941	492.057	1100.27
Ala-Cys-Gln-Ser	Methanol	Before dilution step	17305.3	4475.55	7108.11	1116.09	15816.9	1507.17	15640.8	726.099
Ala-Cys-Gln-Tyr	Methanol	After dilution step	1.35066	0.731045	0.135423	0.2089	0.454624	0.700019	4.84914	1.36604
Ala-Cys-Gly-Ser	Methanol	Before dilution step	1627.28	764.763	3108.48	1794.93	495.797	648.025	326.764	691.975
Ala-Cys-Pro-Arg	Methanol	Before dilution step	0	0	1616.2	3613.94	0	0	4675.82	4395.81
Ala-Cys-Pro-His	Methanol	Before dilution step	6917.62	5122.75	644.57	1437.05	984.269	2200.89	0	0
Ala-Cys-Pro-Ser	Methanol	Before dilution step	9514.33	2807.91	5109.43	2077.7	8577.45	6969.36	6899.91	1806.09
Ala-Cys-Ser-Arg	Methanol	After dilution step	5.0058	1.69669	1.58705	0.458152	0.715326	1.52917	0.354519	0.482604
Ala-Cys-Tyr-His	Methanol	Before dilution step	63528	5494.51	42932	8748.71	0	0	30841.6	8688.98
Ala-Cys-Tyr-Tyr	Methanol	Before dilution step	24327.2	5535.3	3932.22	3656.43	27866.6	6334.37	20842.2	3450.3
Ala-Gln-Gln-Arg	Methanol	After dilution step	3.92718	1.07257	4.77398	1.31163	1.35429	1.02108	4.2135	0.55221
Ala-Gln-Ser-Tyr	Methanol	Before dilution step	0	0	0	0	124.719	278.879	0	0
Ala-Gln-Tyr-His	Methanol	After dilution step	0.358102	0.449539	0	0	4.54346	4.53718	3.9611	1.65895
Ala-Glu-Ala-Ile	Methanol	Before dilution step	3336.57	4677.16	1168.58	2613.03	2322.95	3193.64	12226.9	1756.67
Ala-Glu-Arg-Glu	Methanol	Before dilution step	27158.1	4674.96	250.802	358.4	615.291	1215.74	2885.86	2419.5
Ala-Glu-Arg-Glu	Methanol	After dilution step	0.0200978	0.0449401	0	0	0.900041	1.25344	2.08863	1.1578
Ala-Glu-Asp-Glu	Methanol	Before dilution step	1609.01	1738.21	113.385	136.654	6086.2	1469.39	3788.18	2225.72
Ala-Glu-Glu-Glu	Methanol	Before dilution step	8058.24	759.046	7821.41	2473.85	1599.34	3576.23	5731.4	730.528
Ala-Glu-Glu-Lys	Methanol	Before dilution step	1444.2	3229.34	0	0	21993.4	7992.5	144.665	323.481
Ala-Glu-Glu-Tyr	Methanol	Before dilution step	4900.54	6927.6	9340.95	3675.2	0	0	5508.91	5318.85
Ala-Glu-Ile-Phe	Methanol	Before dilution step	4893.95	4076.35	2029.75	3626.34	0	0	19317.7	11460.3
Ala-Gly-Arg-His	Methanol	Before dilution step	7197.95	1220.39	3698.14	3425.19	14050.9	2551.63	9967.57	781.728
Ala-Gly-Pro-His	Methanol	Before dilution step	81963.9	31643.3	97111.7	8616.33	67856.3	13701.1	60024.7	25562.8
Ala-Gly-Pro-Pro	Methanol	Before dilution step	6106.9	4991.72	14311.4	9742.65	0	0	9762.11	3840.2
Ala-Gly-Pro-Ser	Methanol	Before dilution step	4954.78	4501.76	18942.1	8429.19	0	0	0	0
Ala-Gly-Pro-Tyr	Methanol	Before dilution step	281534	32169.8	282314	19799.2	0	0	5404.38	6282.03
Ala-His-His	Methanol	Before dilution step	2814.44	2539.47	8644.91	3982.17	2076.96	2781.32	5303.71	2526.79
Ala-Ile-Cys-Ile	Methanol	Before dilution step	7666.5	6557.75	1133.31	2534.16	0	0	0	0
Ala-Ile-Gln-Ile	Methanol	Before dilution step	0	0	0	0	0	0	2765.92	1638.85
Ala-Ile-Gly-Ile	Methanol	Before dilution step	0	0	0	0	848.372	1897.02	0	0
Ala-Ile-Ile-Lys	Methanol	Before dilution step	11035	4964.34	0	0	0	0	4033.72	3854.13
Ala-Ile-Ile-Phe	Methanol	Before dilution step	27222.3	4924.66	4148.15	4170.2	314.375	702.963	26938.3	11366.6
Ala-Ile-Ile-Thr	Methanol	Before dilution step	0	0	0	0	0	0	223.026	498.702
Ala-Ile-Ile-Val	Methanol	Before dilution step	1277.66	2856.94	1140.24	2549.65	0	0	16853.3	3164.45
Ala-Leu-Ala-Ala	Methanol	Before dilution step	0	0	0	0	0	0	10375.4	1499.72
Ala-Leu-Ala-Cys	Methanol	Before dilution step	22956.6	6352.59	6928.69	1942.18	55674	5755.71	10221.5	3254.3
Ala-Leu-Ala-Pro	Methanol	Before dilution step	75563.5	19158	94618.6	21683.2	0	0	47897.3	5712.77
Ala-Leu-Asn-Arg	Methanol	Before dilution step	28667.7	7756.13	8729.55	9382.33	0	0	72667	11736.6
Ala-Leu-Asn-Gln	Methanol	Before dilution step	3474.87	7770.04	0	0	0	0	2149.3	4805.99
Ala-Leu-Asn-His	Methanol	After dilution step	0.494711	1.10621	1.12661	1.55358	1.61732	1.5185	28.6232	5.69442
Ala-Leu-Asp-Asp	Methanol	Before dilution step	3092.99	4502.33	6003.68	3832.43	9459.26	2236.57	7334.38	4403.03
Ala-Leu-Asp-Asp	Methanol	After dilution step	10.8272	1.58433	3.11903	1.15258	21.601	9.11731	43.2202	5.43349
Ala-Leu-Asp-Cys	Methanol	Before dilution step	0	0	0	0	0	0	4365.86	5600.42
Ala-Leu-Asp-Ser	Methanol	Before dilution step	2233.8	3149.91	1222.39	2733.35	9987.39	3114.28	4529.37	4188.99
Ala-Leu-Cys-Gly	Methanol	Before dilution step	8106.22	1197.59	7727.29	1688.25	2717.03	3984.98	10604.1	2216.88
Ala-Leu-Cys-His	Methanol	Before dilution step	1707.39	3817.84	1088.64	2434.27	3096.19	4274.94	0	0
Ala-Leu-Cys-Pro	Methanol	Before dilution step	47178.9	5868.34	80395.3	12280.8	32152.2	7638.49	21333	12203.4
Ala-Leu-Gly-Arg	Methanol	Before dilution step	148622	16431.4	7313.26	4355.51	1035.18	1455.35	42017.4	8522.88
Ala-Leu-Gly-Ser	Methanol	Before dilution step	0	0	10634	1718.03	88.7141	198.371	14255.9	5987.46
Ala-Leu-Gly-Tyr	Methanol	Before dilution step	241791	44993.3	187473	39610.2	0	0	47265.1	15522.2
Ala-Leu-Gly-Tyr	Methanol	After dilution step	1.44907	0.716888	1.27169	0.333795	0.458884	0.984427	0.620294	0.324931
Ala-Leu-Leu-Thr	Methanol	Before dilution step	802.262	1793.91	321.944	719.888	973.025	2175.75	800.414	1482.93
Ala-Leu-Lys-Cys	Methanol	Before dilution step	37370.5	12166.8	48575.5	12269.2	24876.5	14186.5	33654.3	9624.56
Ala-Leu-Lys-Gly	Methanol	Before dilution step	75017.6	13365.6	127436	36180	39340.4	38289.4	43964.2	43390.9
Ala-Leu-Lys-Ser	Methanol	Before dilution step	77221	17592	0	0	0	0	7954.02	3200.35
Ala-Leu-Met-Arg	Methanol	Before dilution step	10930.9	5794.26	0	0	0	0	4270.13	3625.68
Ala-Leu-Met-Arg	Methanol	After dilution step	7.71436	2.57095	1.919	0.582801	5.51711	3.72551	3.2896	1.29584
Ala-Leu-Met-Gly	Methanol	Before dilution step	23772.2	1944.15	20108.2	3697.71	12258.3	2589.55	18116.9	4673.92
Ala-Leu-Met-Tyr	Methanol	Before dilution step	1458.01	1450.03	0	0	25.7365	57.5485	864.451	1932.97
Ala-Leu-Phe-Arg	Methanol	Before dilution step	0	0	0	0	0	0	10486.3	1447.94
Ala-Leu-Phe-Gly	Methanol	After dilution step	54.3808	18.187	18.9366	1.68575	5.23164	2.60248	28.4851	2.50595
Ala-Leu-Phe-His	Methanol	Before dilution step	0	0	0	0	630.764	863.926	4.71578	10.5448
Ala-Leu-Phe-Pro	Methanol	After dilution step	5.64939	2.35104	6.51986	2.54161	6.732	2.97431	3.83774	2.19866
Ala-Leu-Pro-Pro	Methanol	Before dilution step	0	0	0	0	0	0	1112.14	1726.5
Ala-Leu-Ser-Tyr	Methanol	Before dilution step	0	0	179.192	400.686	0	0	0	0
Ala-Leu-Thr-Ala	Methanol	Before dilution step	22452.8	5873.54	7948.63	7401.32	5793.02	7969.33	53274.5	22141.3
Ala-Leu-Thr-Arg	Methanol	Before dilution step	332274	50861.8	356.137	796.347	0	0	92316.3	27118.5
Ala-Leu-Thr-Ser	Methanol	Before dilution step	0	0	0	0	0	0	20009.6	6475.71
Ala-Leu-Trp-Gln	Methanol	Before dilution step	9994.06	2757.55	1199.89	2683.03	0	0	0	0
Ala-Leu-Trp-His	Methanol	Before dilution step	270.874	605.693	0	0	0	0	4011.92	5124.03
Ala-Leu-Trp-His	Methanol	After dilution step	1.14015	0.822406	0.844544	0.773606	1.15275	1.01505	0.333042	0.409862
Ala-Leu-Trp-Trp	Methanol	Before dilution step	3100.21	3020.19	1209.65	1366.52	1800.95	901.28	2156.6	862.091
Ala-Leu-Val-Asp	Methanol	Before dilution step	0	0	0	0	0	0	12444.8	1685.85
Ala-Leu-Val-Val	Methanol	Before dilution step	0	0	0	0	0	0	10942.4	1628.02
Ala-Lys-Ala-Cys	Methanol	Before dilution step	15741.5	3715.23	1863.79	1957.08	54357.9	10243.4	38435.6	8203.26
Ala-Lys-Ala-Tyr	Methanol	Before dilution step	4988.37	4329.98	12436.1	6042.02	0	0	774.844	1732.6
Ala-Lys-Asn-Arg	Methanol	After dilution step	77.771	29.2906	128.106	37.0057	148.031	49.8199	83.5847	28.6242
Ala-Lys-Asn-Asn	Methanol	Before dilution step	5254.1	2601.19	0	0	0	0	1848.28	2660.21
Ala-Lys-Asp-Cys	Methanol	Before dilution step	24294.4	8728.88	58067.9	23658.6	19003.7	6082.22	32398.1	6142.08
Ala-Lys-Asp-Gln	Methanol	After dilution step	55.0145	13.6403	79.7065	5.45293	0	0	20.6391	3.25421
Ala-Lys-Asp-Ser	Methanol	Before dilution step	23598.2	8018.17	33865.2	9557.53	1484.01	2715.53	41722.3	11941.2
Ala-Lys-Asp-Tyr	Methanol	Before dilution step	1097.85	2454.87	0	0	13042.7	1249.75	3856.46	3601.78
Ala-Lys-Cys-Cys	Methanol	Before dilution step	1197.56	1525.66	0	0	3622.57	3555.67	1275.09	1477.49
Ala-Lys-Cys-Gly	Methanol	Before dilution step	10733.5	838.708	5328.46	5000.24	5129.23	4993.87	11204	4757.36
Ala-Lys-Cys-Ser	Methanol	Before dilution step	8484.15	762.753	7276.72	662.717	8357.77	833.842	7210.27	1451.61
Ala-Lys-Gln-Arg	Methanol	Before dilution step	193920	40111	6431.57	6387.07	866.097	1189.24	6930.92	1766.01
Ala-Lys-Gln-Arg	Methanol	After dilution step	12.0735	2.71972	0	0	0	0	0	0
Ala-Lys-Gln-Pro	Methanol	Before dilution step	26367.7	7792.73	2468.9	2256.69	0	0	1281.04	2864.5
Ala-Lys-His-His	Methanol	Before dilution step	42091.4	40349.7	89922.7	47237.8	101183	46656.4	49728.9	50685.9
Ala-Lys-Lys-Asp	Methanol	Before dilution step	0	0	0	0	0	0	407.807	911.883
Ala-Lys-Lys-Gly	Methanol	Before dilution step	0	0	6700.7	9400.2	2938.45	6570.58	0	0
Ala-Lys-Lys-Thr	Methanol	Before dilution step	0	0	0	0	0	0	920.566	2058.45
Ala-Lys-Lys-Val	Methanol	Before dilution step	6957.96	7536.15	0	0	213.797	478.065	13746.1	12592.1
Ala-Lys-Met-Ala	Methanol	Before dilution step	0	0	0	0	1524.04	3407.86	1125.19	2515.99
Ala-Lys-Met-Gly	Methanol	Before dilution step	0	0	0	0	0	0	2444.14	3362.58
Ala-Lys-Met-Phe	Methanol	Before dilution step	260.413	357.989	380	435.598	614.905	1374.97	12799	557.735
Ala-Lys-Met-Val	Methanol	Before dilution step	0	0	0	0	1118.15	2500.26	5376.46	3044.79
Ala-Lys-Phe-Ala	Methanol	Before dilution step	16387.4	5289.21	15235.3	2043.7	5340.08	7778.15	12107.5	1908.69
Ala-Lys-Phe-Asn	Methanol	Before dilution step	452.048	619.879	1520.27	1504.75	0	0	2236.34	3338.62
Ala-Lys-Phe-Cys	Methanol	After dilution step	2.3331	1.19023	2.10533	0.432961	1.73787	1.25769	1.79276	0.915535
Ala-Lys-Phe-Gly	Methanol	Before dilution step	178629	23961.4	190490	18622	0	0	141707	20665
Ala-Lys-Phe-Pro	Methanol	Before dilution step	42489.1	21645.7	29707.6	9162.27	0	0	39736	13611.4
Ala-Lys-Pro-Pro	Methanol	Before dilution step	403.27	560.145	838.394	1874.71	0	0	685.826	717.129
Ala-Lys-Ser-Tyr	Methanol	Before dilution step	1910.7	3172.32	670.685	929.549	0	0	20260.3	8294.9
Ala-Lys-Ser-Tyr	Methanol	After dilution step	0.178078	0.164001	0.0678892	0.103196	0.38251	0.454001	0.35545	0.340351
Ala-Lys-Thr-Arg	Methanol	Before dilution step	82698.3	14934.2	4978.24	5185.92	0	0	210802	37194.2
Ala-Lys-Trp-Cys	Methanol	Before dilution step	210.452	470.585	0	0	1488.19	3327.7	0	0
Ala-Lys-Trp-Gln	Methanol	Before dilution step	0	0	0	0	11323.2	2894.2	4714.82	4395.64
Ala-Lys-Trp-Gly	Methanol	Before dilution step	1305.5	2799.89	0	0	0	0	23601.4	14604.5
Ala-Lys-Val-Asn	Methanol	Before dilution step	1715.85	3836.76	0	0	0	0	132.23	295.675
Ala-Lys-Val-Gly	Methanol	Before dilution step	66199.7	10611.8	0	0	0	0	7779.74	8868.01
Ala-Lys-Val-Gly	Methanol	After dilution step	5.21976	1.71371	0	0	0.263351	0.588872	1.44335	0.759183
Ala-Met-Ala-Asn	Methanol	Before dilution step	0	0	82.9876	185.566	0	0	103.062	230.454
Ala-Met-Ala-Ser	Methanol	Before dilution step	680489	212530	298598	84010.1	174746	123978	1.911e+06	363258
Ala-Met-Asn-Ser	Methanol	Before dilution step	3161.69	1834.71	489.923	584.298	9536.47	1872.55	5437.41	1750.21
Ala-Met-Cys-Gly	Methanol	Before dilution step	789.648	1649.5	0	0	1562.26	1885.83	659.321	1474.29
Ala-Met-Gly-His	Methanol	Before dilution step	8085.46	1088.02	7513.66	1186.05	19085	3637.31	12695	955.378
Ala-Met-Met-His	Methanol	Before dilution step	7408.53	1413.27	0	0	4033.56	3711.18	2220	3051.89
Ala-Met-Phe-Arg	Methanol	Before dilution step	0	0	11188.3	4731.86	14146.2	9276.01	0	0
Ala-Met-Phe-Gln	Methanol	Before dilution step	3951.47	3714.01	7631.94	2433.81	1277.23	2855.97	4580.59	2629.04
Ala-Met-Phe-Gly	Methanol	Before dilution step	24278.5	12265	15339.9	4969.19	3490.01	7803.9	20755.6	8015.62
Ala-Met-Phe-Tyr	Methanol	Before dilution step	0	0	0	0	3923.8	3655.94	7946.54	738.56
Ala-Met-Pro-Arg	Methanol	Before dilution step	3479.02	2258.64	412.025	652.272	0	0	6289.04	6229.48
Ala-Met-Pro-Ser	Methanol	Before dilution step	25523.6	4606.44	8867.87	3752.66	0	0	1493.96	1290.96
Ala-Met-Thr-Arg	Methanol	Before dilution step	0	0	1369.97	3063.34	0	0	0	0
Ala-Met-Thr-Gln	Methanol	Before dilution step	1559.46	3487.05	0	0	0	0	0	0
Ala-Met-Thr-Pro	Methanol	Before dilution step	3344.82	2609.13	1914.37	2746.6	0	0	225534	18693.1
Ala-Met-Tyr-Arg	Methanol	Before dilution step	20952.2	6388.9	27597.1	4286.05	18280.7	2820.12	24399.1	2989.53
Ala-Met-Tyr-Tyr	Methanol	Before dilution step	6348.46	4029.8	0	0	1190.12	2661.2	3895.93	3656.7
Ala-Met-Val-Ala	Methanol	Before dilution step	8452.2	1263.06	7157.58	1064.21	8259.65	1621.73	7389.74	1220.38
Ala-Met-Val-Pro	Methanol	Before dilution step	1472.62	3292.88	0	0	0	0	0	0
Ala-Met-Val-Tyr	Methanol	Before dilution step	3256.67	2084.74	9382.03	4466.94	45.5665	101.89	34057.1	4952.07
Ala-Met-Val-Val	Methanol	Before dilution step	0	0	0	0	0	0	264.792	592.094
Alangiside	Methanol	Before dilution step	1770.67	1838.72	677.664	1515.3	1267.23	2833.6	0	0
Alanine	Methanol	Before dilution step	77058.8	21812	93281	53149.9	374359	150237	124984	25315.4
Alanine	Methanol	After dilution step	0.185468	0.0511792	0.194654	0.0990916	0.813635	0.150713	0.284535	0.0492263
Alanyl-Alanine	Methanol	Before dilution step	380.074	849.872	0	0	0	0	0	0
Alanyl-Hydroxyproline	Methanol	Before dilution step	514.889	1151.33	0	0	0	0	0	0
Alanyl-Hydroxyproline	Methanol	After dilution step	0.377304	0.524399	0.358739	0.802164	0.558535	0.653928	1.27009	0.430412
Alanyl-Leucine	Methanol	Before dilution step	9709.41	2103.15	48055.6	6326.46	217942	63221.2	16141.6	9958.58
Alanyl-Phenylalanine	Methanol	Before dilution step	71.3938	159.641	0	0	0	0	4353.45	2542.47
alanyl-poly(glycerolphosphate)	Methanol	After dilution step	0	0	0	0	1.47955	1.04876	0.975406	0.444369
Alanyl-Proline	Methanol	Before dilution step	37401.4	21036.8	1609.78	2359.78	932.545	1557.93	25126.6	16547.1
Alanyl-Proline	Methanol	After dilution step	2.4999	1.84256	0	0	0.196618	0.43965	0.172982	0.238803
Ala-Phe-Ala-Ala	Methanol	Before dilution step	0	0	2728.04	6100.08	0	0	0	0
Ala-Phe-Ala-Asn	Methanol	Before dilution step	196798	17295.6	196493	29443.8	2811.99	4227.75	232790	27360.1
Ala-Phe-Ala-Asn	Methanol	After dilution step	14.6755	4.75525	13.6274	1.1572	0.17098	0.382323	19.5943	2.89592
Ala-Phe-Ala-Cys	Methanol	Before dilution step	7113.82	3328.62	4210.51	3355.47	5865.12	4248.49	28509.8	11616.2
Ala-Phe-Asn-Cys	Methanol	Before dilution step	0	0	0	0	42315.4	12008	211.761	417.839
Ala-Phe-Asp-Tyr	Methanol	Before dilution step	2624.21	3586.77	0	0	0	0	7852.11	7113.66
Ala-Phe-Cys-Gln	Methanol	Before dilution step	28955.8	21893.1	4765.94	4810.58	0	0	109592	53748.4
Ala-Phe-Cys-Gly	Methanol	Before dilution step	1143.54	2557.04	0	0	4385.76	3366.49	1110.63	1708.15
Ala-Phe-Gln-Gly	Methanol	Before dilution step	0	0	0	0	4762.09	4376.23	5122.98	4976.04
Ala-Phe-Gly-His	Methanol	Before dilution step	25119.4	3876.43	11487.2	5195.05	79569.4	16649.6	33251.3	3840.45
Ala-Phe-Gly-Tyr	Methanol	Before dilution step	8029.17	2051.76	16031.5	2553.61	0	0	6560.67	1619.44
Ala-Phe-Phe-Asn	Methanol	After dilution step	1.68002	0.38608	0.0486954	0.0523684	0.527449	0.635545	5.33761	1.48674
Ala-Phe-Phe-Tyr	Methanol	Before dilution step	478.118	654.936	210.489	355.26	320.571	716.819	656.535	1468.06
Ala-Phe-Pro-Arg	Methanol	Before dilution step	3606.54	5461.85	0	0	0	0	0	0
Ala-Phe-Pro-Tyr	Methanol	After dilution step	0.551722	1.23369	0.734898	1.0869	1.16142	1.14771	0.399166	0.496816
Ala-Phe-Thr-Ala	Methanol	Before dilution step	6719.92	4751.3	3387.49	2322.33	55875	10835.1	21263.7	7744.45
Ala-Phe-Thr-Thr	Methanol	Before dilution step	2447.34	2701.37	167.972	375.597	691.033	1545.2	2129.79	2008.38
Ala-Phe-Trp-Ala	Methanol	Before dilution step	405.961	583.537	0	0	34.2956	76.6872	1027.27	2252.81
Ala-Phe-Trp-Cys	Methanol	Before dilution step	728.377	1026.35	1537.8	918.928	59.6021	133.274	1078.52	1441.41
Ala-Phe-Trp-Trp	Methanol	Before dilution step	0	0	752.983	1683.72	0	0	0	0
Ala-Phe-Val-Tyr	Methanol	Before dilution step	0	0	0	0	606.558	1192.79	0	0
Ala-Pro	Methanol	Before dilution step	29.0344	64.9228	755.003	1688.24	0	0	0	0
Ala-Pro-Arg	Methanol	Before dilution step	0	0	175.826	330.42	1521.48	1544.45	281.398	629.224
Ala-Pro-Pro-Ser	Methanol	Before dilution step	0	0	0	0	0	0	27731.1	7447.98
Ala-Pro-Pro-Ser	Methanol	After dilution step	0.246493	0.260933	0	0	0.258927	0.355019	0.987333	0.689162
Ala-Pro-Pro-Tyr	Methanol	Before dilution step	14564.6	9593.88	4495.69	3012.2	0	0	1982.56	2989.09
Ala-Pro-Ser	Methanol	Before dilution step	28537.6	5413.36	207.776	205.163	690.814	963.639	451099	61117
Ala-Pro-Ser-Ser	Methanol	Before dilution step	28320.2	16941.6	98500.1	29448.6	0	0	164647	44571.7
Ala-Pro-Tyr	Methanol	Before dilution step	483.763	1081.73	0	0	16089.5	7276.96	0	0
Ala-Ser-His-His	Methanol	Before dilution step	30951.1	4277.2	15215.5	5769.25	13883.6	4605.18	0	0
Ala-Ser-His-His	Methanol	After dilution step	7.15768	1.88856	3.91161	0.809224	4.04325	1.50172	0.46764	0.460389
Ala-Ser-Ser-Ser	Methanol	Before dilution step	910.485	1307.46	17.6545	39.4766	1231.88	1563.79	639.02	1357.75
Ala-Ser-Ser-Tyr	Methanol	Before dilution step	6877.55	7574.06	5215.58	7086.58	30903.2	9989.23	52640	7732.18
Ala-Ser-Tyr-His	Methanol	Before dilution step	9764.84	1402.95	2756.03	3788.14	19056.8	1926.43	14863.4	785.699
Alatanin 2	Methanol	Before dilution step	42378.5	8347.16	34394.6	10507.9	6821.82	2458.2	51042.8	5758.13
Ala-Thr-Ala-Pro	Methanol	Before dilution step	0	0	348.104	503.874	0	0	0	0
Ala-Thr-Asp-His	Methanol	Before dilution step	4418.64	3444.65	0	0	68540	11935.4	40621.2	13776.5
Ala-Thr-Asp-Tyr	Methanol	Before dilution step	7334.34	846.436	1270.44	2840.79	7206.61	1372.75	4484.16	4157.75
Ala-Thr-Gln-Arg	Methanol	Before dilution step	2816.33	3676.31	321.678	581.019	0	0	4097.6	2776.11
Ala-Thr-Gln-His	Methanol	Before dilution step	26284.7	6757.16	12277.5	3986.11	2556.13	3502	12871.3	3133.92
Ala-Thr-Gln-Tyr	Methanol	Before dilution step	7630.82	4284.29	0	0	136.044	304.204	121375	17679.8
Ala-Thr-Gln-Tyr	Methanol	After dilution step	0.548811	0.403625	0.0179823	0.0402096	0.0692946	0.154947	6.44406	1.29305
Ala-Thr-Pro-Arg	Methanol	After dilution step	5.80747	4.50163	0	0	0	0	0	0
Ala-Thr-Thr-Tyr	Methanol	After dilution step	96.42	24.1999	0	0	5.36659	7.08041	0.52383	0.556093
Ala-Trp-Ala-Asp	Methanol	Before dilution step	4707.94	3714.65	6804.34	7730.78	0	0	1419.67	2448.05
Ala-Trp-Asn-Tyr	Methanol	Before dilution step	0	0	4657.42	2479.81	0	0	0	0
Ala-Trp-Asp-Pro	Methanol	Before dilution step	1563.73	1371.29	589.39	1317.91	1186.05	1194.72	820.882	1037.4
Ala-Trp-Asp-Tyr	Methanol	Before dilution step	702.001	1062.24	169.266	312.17	0	0	0	0
Ala-Trp-Gln-His	Methanol	Before dilution step	0	0	46.1663	103.231	6112.48	3298.01	868.78	1580.81
Ala-Trp-Gly-Gly	Methanol	Before dilution step	0	0	0	0	0	0	36393.7	19280.4
Ala-Trp-Gly-Pro	Methanol	Before dilution step	2758.67	3853.83	1296.14	2898.26	2867.41	3930.31	3743.45	3443.01
Ala-Trp-Gly-Tyr	Methanol	Before dilution step	6192.67	4601.26	2520.78	1728.39	0	0	0	0
Ala-Trp-Ser-Tyr	Methanol	Before dilution step	9607.91	1478.31	7024.35	4099.73	7847.91	1687.69	16367.5	1719.45
Ala-Trp-Trp-Gly	Methanol	Before dilution step	0	0	0	0	10956.2	2336.4	0	0
Ala-Trp-Val-Arg	Methanol	Before dilution step	40689.4	9262.29	33267	5630.79	1116.46	2496.48	30042.9	10405.4
Ala-Trp-Val-Pro	Methanol	Before dilution step	26081	6159.51	6392.92	5456.83	13726.6	7178.66	44795	12805
Ala-Tyr-Tyr	Methanol	Before dilution step	7527.47	3984.16	0	0	129436	32068.3	1382.14	2370.4
Ala-Val-Asn-Arg	Methanol	After dilution step	1.38884	0.640326	0.53643	0.557103	0.260074	0.421249	2.38039	0.76852
Ala-Val-Val-Arg	Methanol	Before dilution step	43082.3	7297.04	825.022	1844.8	411.401	919.922	9623.33	7171.69
Ala-Val-Val-Pro	Methanol	Before dilution step	0	0	0	0	0	0	2638.44	3730.52
Albafuran B	Methanol	Before dilution step	6594.23	5351.68	48.8203	109.165	920.763	1200.03	11193.5	3306.6
Albanol B	Methanol	After dilution step	0.0558118	0.124799	0	0	1.33203	1.653	0.158978	0.16618
alcaligin	Methanol	Before dilution step	0	0	2827.19	1664.82	454.065	443.983	562.643	1258.11
Aldobiouronic acid D3	Methanol	Before dilution step	8689.57	3440.13	2372.54	3310.36	11013.3	2627.44	976.766	2184.11
Aldosine	Methanol	Before dilution step	8223.12	6322.68	1861.57	2910.5	0	0	0	0
Alliospiroside D	Methanol	After dilution step	0	0	0	0	6.13455	3.49568	0.0842709	0.188435
Allithiamine	Methanol	Before dilution step	6587.46	1052.93	6108.46	2895.45	16991.7	2475.48	4248.28	2200.32
Alloathyriol	Methanol	Before dilution step	10377.4	3666.86	11987	5478.8	62.0471	138.742	0	0
Allysine	Methanol	Before dilution step	29892.2	8207.18	38040.3	3862.36	5491.9	6599.2	6311.85	8674.88
Alosetron	Methanol	Before dilution step	9479.91	560.773	8269.98	1259.09	7708.97	1341.39	4545.95	4278.86
Alvimopan	Methanol	Before dilution step	67.9466	151.933	406.901	909.858	325.194	727.156	70072.4	37307.1
Ambelline	Methanol	Before dilution step	35608.5	16174.8	39775	13366.3	0	0	687.981	945.383
Amdinocillin	Methanol	Before dilution step	0	0	20182.4	10084.2	0	0	0	0
Amdro	Methanol	Before dilution step	2848.02	3906.91	0	0	140345	18051.4	29912.5	9942.15
Americanin B	Methanol	Before dilution step	114831	14671.1	59693.7	7986.11	0	0	19147.5	8749.93
Americine	Methanol	Before dilution step	0	0	0	0	9525.51	1177.8	4170.26	3973.32
a-Methyldopa mono-O-sulfate	Methanol	Before dilution step	10410.2	1895.49	5838.86	3417.48	2740.03	3756.43	5499.09	5197.39
ametryn	Methanol	After dilution step	3.00025	1.85022	1.08031	1.15069	0	0	1.02519	1.02764
Amidosulfuron	Methanol	Before dilution step	43208.8	12695.7	46568.5	15959.7	187317	24229	232756	37389.1
Aminoadipic acid	Methanol	Before dilution step	384693	41792.8	381685	36899	0	0	154115	20456.5
Aminocaproic acid	Methanol	Before dilution step	1.46135e+06	78430.2	921138	132274	5.20413e+06	1.09853e+06	1.48038e+06	155601
AminoDHS	Methanol	Before dilution step	18311.1	4878.23	6896.87	5875.19	0	0	772.881	1080.47
Aminophylline	Methanol	Before dilution step	21492.9	9713.37	357.239	798.811	0	0	3604.32	2507.64
Amlaic acid	Methanol	Before dilution step	0	0	0	0	0	0	8649.68	8177.7
Amobarbital	Methanol	Before dilution step	123950	26563.6	130182	15305.4	192565	51985.7	85557.8	23725.3
Amodiaquine	Methanol	Before dilution step	9810.44	1323.81	11435	1847.3	3200.14	4421.51	21744.4	4975.6
Amorphigenin O-glucoside	Methanol	Before dilution step	7848.24	1574.46	8063.7	816.466	0	0	5692.54	3348.78
Amorphigenol	Methanol	Before dilution step	622.706	1392.41	342.021	764.782	0	0	0	0
Amoxycillin	Methanol	Before dilution step	3985.88	2101.06	747.491	1365.17	0	0	3938.47	3840.16
AMP-lysine	Methanol	Before dilution step	15877.6	2338.4	9674.3	1202.58	38268.8	5368.68	9191.72	1990.85
Anabaenopeptilide 90A	Methanol	Before dilution step	6702.45	4610.63	0	0	0	0	4305.04	3978.83
Anacrotine	Methanol	Before dilution step	2118.4	2371.93	2496.55	2018.53	13698.1	3842.34	1937.67	1595.66
Anaxagoreine	Methanol	Before dilution step	0	0	1601.68	3581.47	0	0	716.721	981.411
Ancistrocladine	Methanol	After dilution step	90.1851	27.2282	101.408	9.74016	12.6344	12.1088	74.8978	13.1744
Androstenedione	Methanol	Before dilution step	0	0	0	0	0	0	347.05	776.027
Anigorufone	Methanol	Before dilution step	4379.8	2356.16	1012.45	1524.03	0	0	0	0
Anileridine	Methanol	Before dilution step	0	0	0	0	572.567	1175.04	0	0
Annoglabasin F	Methanol	Before dilution step	30415.4	6059.87	3481.72	3915.75	4897.75	5443.51	6875.72	7606.49
Annohexocin	Methanol	Before dilution step	0	0	0	0	541.599	1211.05	0	0
Anofinic acid	Methanol	Before dilution step	1228.91	2427.7	291.472	651.751	2023.48	4524.63	7083.08	4000.96
Anomurine	Methanol	Before dilution step	15568.6	3415.21	6072.24	3543.29	6621.92	1562.64	22547.2	6010.4
Ansatrienin A	Methanol	Before dilution step	0	0	0	0	0	0	1314.88	2940.15
Ansatrienin A	Methanol	After dilution step	1.49072	0.73541	0.514636	0.23544	0.117391	0.222007	1.19348	0.371727
Anthenoside A	Methanol	After dilution step	0.992255	1.12462	0	0	2.25892	3.74653	1.25192	1.83571
Apigenin 7-Glucosyl-(1->2)-glucuronide-4'-glucuronide	Methanol	Before dilution step	18833	3578.95	1104.31	2469.32	633857	250503	527013	81407.2
Apigenin 7-Glucosyl-(1->2)-glucuronide-4'-glucuronide	Methanol	After dilution step	0.228465	0.360623	0	0	24.8445	13.5332	19.9586	5.6177
Apigenin 7-sulfate	Methanol	Before dilution step	13220.5	573.348	6008.48	3499.74	0	0	175259	22632.2
Apiosylglucosyl 4-hydroxybenzoate	Methanol	Before dilution step	16016.1	2640.25	15472.6	2694.08	5170.03	3322.65	16227.2	3998.85
Apiumoside	Methanol	Before dilution step	11574.1	3284.33	1196.7	2675.9	1804.46	4034.89	6471	3935.28
Apocynin A	Methanol	Before dilution step	0	0	0	0	4084.56	4259.13	1390.7	2067.11
Apodine	Methanol	Before dilution step	8892.38	2106.08	8010.25	266.851	5667.68	3413.43	8234.62	1510.52
Aprepitant	Methanol	Before dilution step	13207.7	3130.4	7869.94	1297.04	1139.5	2548	7285.94	1672.36
Aprindine	Methanol	Before dilution step	17737.6	39662.4	0	0	0	0	12754.6	11676.1
arabinofuranosylguanine	Methanol	Before dilution step	712.797	1428.64	2490.13	2169.19	0	0	0	0
Arabinonic acid	Methanol	Before dilution step	479.885	1073.06	1972.13	3156.15	2665.17	4090.96	1038.55	2082.05
Arabinose	Methanol	Before dilution step	9527	2412.84	13715	1552.12	8166	898.585	18347	7842.15
Arabinose	Methanol	After dilution step	0.0222988	0.00305155	0.0290949	0.00222756	0.0186201	0.00338589	0.0433904	0.0234951
Arachidyl carnitine	Methanol	After dilution step	0.559885	0.565481	0.0618318	0.13826	0.655787	0.64944	0.410682	0.448419
Arbutamine	Methanol	Before dilution step	0	0	1109.28	2069.05	1645.15	3678.67	1356.38	3032.96
Arecoline	Methanol	Before dilution step	117738	20059.4	78448.8	18034.4	11289.6	9894.13	5687.73	2414.76
Arecoline	Methanol	After dilution step	9.92907	3.34141	4.04718	1.87773	0.611648	0.317977	0.252332	0.469922
Arg-Arg-Arg-His	Methanol	Before dilution step	2336.67	3034.16	716.886	1603.01	87.1532	194.88	4685.43	2675.42
Arg-Asn-Arg-His	Methanol	Before dilution step	6269.18	4807.82	6025.71	6177.96	966.23	1058.77	167435	18310.2
Arg-Asn-Asn-Cys	Methanol	Before dilution step	0	0	0	0	4560.5	9916.09	0	0
Arg-Asn-Asn-Gly	Methanol	Before dilution step	12419.2	1702.39	4585.1	2623.57	20467.9	1978.53	18017.8	1540.47
Arg-Asn-Asn-Pro	Methanol	Before dilution step	1192.16	2665.75	0	0	13351.2	1617.24	0	0
Arg-Asn-Asn-Tyr	Methanol	Before dilution step	13252.2	2008.3	0	0	0	0	972.025	1411.75
Arg-Asn-Cys-Cys	Methanol	After dilution step	0.0102092	0.0228284	0	0	4.35219	6.15555	0	0
Arg-Asn-Gln-Tyr	Methanol	After dilution step	0.0290683	0.0649988	0.00922155	0.02062	0.202414	0.452612	0.0455856	0.101932
Arg-Asn-Gly-Pro	Methanol	Before dilution step	36857	4149.96	3528.66	3114.4	65.6614	126.475	0	0
Arg-Asn-Gly-Tyr	Methanol	After dilution step	0.887696	0.543883	0.129626	0.13425	0.0041499	0.00927946	0.431552	0.480747
Arg-Asn-Pro-Arg	Methanol	After dilution step	0.818185	0.990923	0	0	0	0	0	0
Arg-Asn-Pro-Ser	Methanol	Before dilution step	1331.08	1660.66	383.157	856.766	0	0	1227.33	1253.29
Arg-Asn-Pro-Tyr	Methanol	Before dilution step	0	0	1451.72	3246.14	0	0	1007.53	2252.91
Arg-Asn-Ser-Tyr	Methanol	Before dilution step	9041.89	1231.32	4395.11	2509.23	22089.6	2901.31	17331.1	2334.88
Arg-Asn-Tyr-Arg	Methanol	Before dilution step	2173.84	993.575	760.855	1701.32	0	0	5293.93	3888.58
Arg-Asp-Asp-Ser	Methanol	Before dilution step	0	0	0	0	196.09	438.472	0	0
Arg-Asp-Cys-Ser	Methanol	Before dilution step	0	0	615.087	1375.38	8706.52	7173.59	3142.71	3425.23
Arg-Asp-Pro-His	Methanol	Before dilution step	4993.06	5100.82	3203.35	1943.66	2224.98	2705.17	6107.28	3011.77
Arg-Asp-Pro-Pro	Methanol	Before dilution step	684.759	1505.71	0	0	158.484	354.382	0	0
Arg-Asp-Pro-Tyr	Methanol	After dilution step	0	0	0	0	6.42517	11.1293	0	0
Arg-Asp-Tyr-Arg	Methanol	Before dilution step	4137.04	4023.61	1623.45	2973.09	132.35	295.943	3893.74	1714.1
Arg-Cys-Cys-Arg	Methanol	Before dilution step	6571.56	3788.9	290.117	585.03	1092.65	1677.97	2550.94	1142.42
Arg-Cys-Cys-Ser	Methanol	Before dilution step	1627.59	3639.39	8331.48	1431.79	0	0	1064.75	2380.86
Arg-Cys-Gln-Arg	Methanol	Before dilution step	0	0	0	0	6916.59	1112.35	7095.51	1010.68
Arg-Cys-Gly-Gly	Methanol	Before dilution step	7045.17	1240.6	6698.69	1756.25	0	0	2263.65	3100.67
Arg-Cys-Gly-His	Methanol	Before dilution step	1231.52	2753.76	2497.36	3424.53	1083.2	2422.1	4642.07	4272.2
Arg-Cys-Pro-His	Methanol	Before dilution step	105.097	235.004	207.056	462.991	460.73	476.899	942.635	969.392
Arg-Cys-Pro-Pro	Methanol	Before dilution step	2956.77	1311.87	3190.95	2154.15	4225.85	1894.47	5942.97	2189.61
Arg-Cys-Pro-Tyr	Methanol	Before dilution step	557.08	888.885	104.678	234.067	23.1302	51.7208	150.323	336.133
Arg-Cys-Ser-His	Methanol	Before dilution step	1876.41	985.506	0	0	7587.48	1952.71	278.04	595.784
Arg-Cys-Tyr-Tyr	Methanol	Before dilution step	0	0	0	0	1120.06	2504.53	0	0
Arg-Gln-Gln-Ser	Methanol	Before dilution step	7660.46	1813.3	1548.89	3463.43	3468.39	4869.41	1035.78	2316.07
Arg-Gln-His-His	Methanol	After dilution step	4.56014	1.16161	0.867224	0.50732	0.111416	0.218114	2.49285	0.47189
Arg-Gln-Tyr-Tyr	Methanol	After dilution step	0	0	0.0839931	0.187814	0	0	0	0
Arg-Glu-Asn-Ile	Methanol	After dilution step	0	0	0	0	0.069711	0.155879	0.418512	0.282769
Arg-Glu-Cys-Ile	Methanol	Before dilution step	2475.8	3394.42	0	0	10314.1	2648.13	7779.3	1072.46
Arg-Glu-Glu-Ser	Methanol	After dilution step	16.1871	6.04122	0.0734406	0.164218	0.0204606	0.0457513	1.42526	1.29377
Arg-Glu-Glu-Thr	Methanol	After dilution step	29.5235	12.0422	0.574859	0.547925	1.05486	1.07779	4.15527	3.03862
Arg-Glu-Glu-Trp	Methanol	Before dilution step	1174.3	2625.81	7132.02	971.348	0	0	2190.15	2999.41
Arg-Glu-Ile-Trp	Methanol	Before dilution step	11348.8	2931.04	967.957	1706.77	1222.48	1741.16	15724.8	7960.9
Arg-Gly-Gly-Arg	Methanol	Before dilution step	0	0	0	0	0	0	1581.53	1958.14
Arg-Gly-Gly-Gly	Methanol	Before dilution step	4814.07	2729.54	4380.8	2050.42	0	0	18900.5	9369.92
Arg-Ile-Ile-Ile	Methanol	After dilution step	0.00862075	0.0192766	0	0	0	0	0.0315098	0.0704581
Arg-Ile-Ile-Ser	Methanol	Before dilution step	120311	8058.36	348.606	779.507	180.814	404.313	26797.4	13318.4
Arg-Ile-Ile-Tyr	Methanol	After dilution step	27.3539	7.55635	5.14887	4.19108	14.2908	8.25829	12.341	6.09708
Arginine	Methanol	After dilution step	3.95883	0.496054	0.465086	0.352362	0.650477	0.52799	3.75337	1.41279
Arginyl-Asparagine	Methanol	Before dilution step	0	0	0	0	0	0	1145.41	847.952
Arginyl-Hydroxyproline	Methanol	Before dilution step	16571.6	15362.9	5649.14	12631.9	57651.3	9741.97	0	0
Arginyl-Lysine	Methanol	Before dilution step	0	0	0	0	3467.58	3180.59	10211.9	2226.39
Arginyl-Tryptophan	Methanol	Before dilution step	13316.4	2762.97	7325.55	1814.19	3224.11	4729.3	14243.9	5899.85
Arg-Leu-Asn-Arg	Methanol	After dilution step	1.30522	1.45976	0	0	10.9861	11.4329	0.296873	0.341067
Arg-Leu-Asn-Asp	Methanol	Before dilution step	5928.36	2446.87	6092.86	5312.82	6071.99	5085.51	5461.83	2548.76
Arg-Leu-Cys-Gln	Methanol	Before dilution step	4914.97	3909.91	2285.41	3297.84	15758.6	6429.8	19525.2	5732.6
Arg-Leu-Cys-Pro	Methanol	Before dilution step	24673.7	9082.56	1524.59	1731.01	0	0	30331.3	18179.9
Arg-Leu-Gln-Pro	Methanol	After dilution step	1.17806	0.789222	0	0	0.243859	0.404922	2.4202	0.784188
Arg-Leu-Gln-Tyr	Methanol	Before dilution step	11158	2847.37	1279.44	2860.92	30659.3	2834.59	24382.5	6525.48
Arg-Leu-His-His	Methanol	Before dilution step	1012.31	2263.59	969.058	2166.88	0	0	7119.08	1208.84
Arg-Leu-Lys-Pro	Methanol	After dilution step	0	0	0	0	0.327873	0.733146	0	0
Arg-Leu-Met-Ser	Methanol	Before dilution step	0	0	0	0	963.655	1594.41	0	0
Arg-Leu-Phe-Asn	Methanol	Before dilution step	0	0	323.724	723.869	2933.72	1749.31	743.049	1018.19
Arg-Leu-Phe-Cys	Methanol	Before dilution step	12972.8	4609.12	8558.01	3668.14	927.609	1303.14	3474.85	1919.81
Arg-Leu-Phe-Gln	Methanol	Before dilution step	69440.5	9969.34	9189.39	3099.59	193.432	432.527	62376.9	17619.2
Arg-Leu-Phe-Trp	Methanol	Before dilution step	5883.37	3368.18	5502.41	5339.19	0	0	12201.4	2703.94
Arg-Leu-Phe-Trp	Methanol	After dilution step	27.8924	11.8947	4.1045	0.405569	0.00367037	0.0082072	30.6532	4.54655
Arg-Leu-Pro-Arg	Methanol	Before dilution step	183.39	410.072	0	0	0	0	0	0
Arg-Leu-Trp-Asp	Methanol	Before dilution step	3637.91	1522.56	305.485	651.132	1680.54	2509.6	13737.8	5150.99
Arg-Leu-Trp-Gln	Methanol	Before dilution step	1091.24	1799.17	835.452	800.454	1211	1563.97	1988.68	3576.42
Arg-Leu-Tyr-Arg	Methanol	Before dilution step	6941.76	3689.58	766.173	1147.41	0	0	5612.91	5137.97
Arg-Leu-Val-Gly	Methanol	Before dilution step	0	0	0	0	0	0	5679.63	3571.37
Arg-Leu-Val-His	Methanol	Before dilution step	198.054	442.863	96.9629	216.816	1113.07	1288.96	2252.46	1300.74
Arg-Leu-Val-Tyr	Methanol	Before dilution step	22024.5	5925.86	1764.44	2401.63	0	0	4162.28	2573.28
Arg-Leu-Val-Tyr	Methanol	After dilution step	0.655301	0.470269	0	0	0	0	0	0
Arg-Lys-Asn-Asn	Methanol	After dilution step	3.89867	1.20798	1.89856	0.220346	0.370504	0.217439	2.64818	0.904393
Arg-Lys-Asn-Gln	Methanol	Before dilution step	0	0	0	0	0	0	1775.16	2775.43
Arg-Lys-Asn-Pro	Methanol	Before dilution step	1366.58	2050.52	879.727	1967.13	26451	6308.16	2235.73	2028.95
Arg-Lys-Asn-Ser	Methanol	Before dilution step	2593.46	4970.59	6458.5	2096.8	1644.39	3572.7	4359.32	4058.99
Arg-Lys-Asp-Gly	Methanol	Before dilution step	4201.38	2989.03	1686.25	1580.41	449.295	862.576	1655.39	1720.81
Arg-Lys-Asp-Tyr	Methanol	Before dilution step	342.564	765.995	970.442	2032.13	806.78	1271.15	1247.56	1507.85
Arg-Lys-Gln-Ser	Methanol	After dilution step	1.31345	0.48036	0.366344	0.81917	0.629887	0.634219	1.20539	0.541811
Arg-Lys-Gly-Gly	Methanol	Before dilution step	30484.1	6255.59	27215.3	10034.5	349.342	754.13	23728	5722.31
Arg-Lys-Gly-Pro	Methanol	Before dilution step	3951.85	2504.81	652.022	1240.53	0	0	7375.25	4282.06
Arg-Lys-Gly-Ser	Methanol	Before dilution step	73304.6	20612.4	22909.5	7793.13	2459.9	2318.31	55753.7	18440.6
Arg-Lys-Lys-Arg	Methanol	After dilution step	5.35401	2.47569	4.55148	2.64501	2.37357	2.18135	6.06351	0.996994
Arg-Lys-Lys-Asp	Methanol	Before dilution step	5008.09	2184.04	1667.61	1402.94	136.695	305.66	21794.4	5320.53
Arg-Lys-Lys-Pro	Methanol	Before dilution step	63989.4	12500.7	24528.2	7343.44	3617.27	4293.59	0	0
Arg-Lys-Lys-Tyr	Methanol	Before dilution step	10359.4	2019.84	239.12	348.428	1658.84	3520.1	4708.77	3672.57
Arg-Lys-Met-Met	Methanol	Before dilution step	5106.42	2669.16	3009.63	2581.79	1045.99	1016.33	4660.94	1063.07
Arg-Lys-Met-Phe	Methanol	Before dilution step	5654.8	2909.85	437.08	606.213	0	0	513660	51648.2
Arg-Lys-Met-Phe	Methanol	After dilution step	0.219378	0.201914	0	0	0.11984	0.267971	30.8731	3.3843
Arg-Lys-Met-Trp	Methanol	Before dilution step	915.323	955.088	1670.49	2482.92	82.1668	183.731	239.595	535.751
Arg-Lys-Met-Trp	Methanol	After dilution step	0.0720199	0.161041	0	0	0.185652	0.30134	0.00882606	0.0120906
Arg-Lys-Phe-Gly	Methanol	Before dilution step	5371.32	2797.41	351.967	482.677	1018.05	2276.44	1771.5	1699.55
Arg-Lys-Phe-His	Methanol	Before dilution step	10602.3	2962.8	7196.06	4941.01	4445.92	4186.22	9885.87	1687.85
Arg-Lys-Phe-Phe	Methanol	After dilution step	0	0	0	0	0.788918	0.808927	0.645398	0.68019
Arg-Lys-Pro-Tyr	Methanol	Before dilution step	11366.4	5862.4	3218.3	1912.26	2561.84	3637.04	7278.34	1423.87
Arg-Lys-Ser-Ser	Methanol	Before dilution step	6853.34	3426.66	0	0	0	0	12441.1	3274.42
Arg-Lys-Ser-Tyr	Methanol	After dilution step	0.0889736	0.198951	0	0	0	0	0.0679213	0.140155
Arg-Lys-Thr-Ser	Methanol	Before dilution step	655.242	1465.17	0	0	0	0	5338.67	3542.1
Arg-Lys-Trp-Asn	Methanol	Before dilution step	1056.68	2362.81	1317.9	2946.91	1375.04	3074.69	6304.18	814.74
Arg-Lys-Trp-Asp	Methanol	Before dilution step	20564.1	4018.31	20044.8	4822.98	26267.1	6962.39	11109.2	4320.01
Arg-Lys-Trp-Cys	Methanol	Before dilution step	21088	1675.51	516.905	501.382	860.698	1748.28	2885.66	3665.62
Arg-Lys-Trp-Gly	Methanol	Before dilution step	0	0	0	0	137.002	306.345	688.442	1539.4
Arg-Lys-Val-Arg	Methanol	Before dilution step	2154.8	3330.65	812.156	1626.26	986.87	923.133	1782.72	2272.92
Arg-Lys-Val-Gly	Methanol	After dilution step	0.326021	0.310745	0.0174107	0.0389314	0.319394	0.487681	0.834059	0.486825
Arg-Met-Asn-Arg	Methanol	Before dilution step	0	0	17.9886	40.2238	0	0	0	0
Arg-Met-Asn-Gln	Methanol	Before dilution step	2189.79	1536.87	1090.21	1530.67	0	0	3878.09	4360.06
Arg-Met-Asp-Cys	Methanol	Before dilution step	16071.6	2233.8	8413.19	1305.14	6201.42	348.771	12117.1	945.384
Arg-Met-Asp-Gly	Methanol	Before dilution step	67.8399	151.695	0	0	0	0	0	0
Arg-Met-Asp-Tyr	Methanol	After dilution step	0.401669	0.245631	0.110172	0.182383	6.19275	5.02301	0.490861	0.170329
Arg-Met-Cys-His	Methanol	Before dilution step	6813.38	1365.55	0	0	1288.1	2880.28	4956.51	2958.64
Arg-Met-Cys-Ser	Methanol	Before dilution step	1898.97	1801.27	791.687	1193.88	0	0	1312.2	2073.45
Arg-Met-Gly-His	Methanol	Before dilution step	1835.58	2575.85	1801.58	1157.99	0	0	64.1684	143.485
Arg-Met-Gly-Tyr	Methanol	Before dilution step	77.404	173.081	0	0	0	0	0	0
Arg-Met-Met-Gln	Methanol	Before dilution step	408.555	745.466	58.7315	126.204	374.597	837.623	1321.81	901.503
Arg-Met-Met-Met	Methanol	Before dilution step	0	0	0	0	82.1355	183.66	0	0
Arg-Met-Met-Ser	Methanol	Before dilution step	4240.43	3988.13	3895.17	5369.45	2569.39	5745.33	10717.1	6582.59
Arg-Met-Phe-Cys	Methanol	Before dilution step	0	0	0	0	5589.51	5321.94	18496.8	5610.88
Arg-Met-Phe-His	Methanol	Before dilution step	14041.6	1000.34	11370.3	2167.11	0	0	11325.3	3048.31
Arg-Met-Phe-Ser	Methanol	Before dilution step	24958.5	3009.58	19173.1	3681.68	14198.7	2114.19	12827.6	1773.43
Arg-Met-Phe-Tyr	Methanol	Before dilution step	1327.85	1811.84	4693.33	4280.72	0	0	2247.01	1309.69
Arg-Met-Pro-Pro	Methanol	Before dilution step	5128.07	7203.45	706.048	1578.77	98307.5	31365.5	0	0
Arg-Met-Pro-Ser	Methanol	After dilution step	4.34957	3.12685	2.58165	0.980505	4.1124	2.81573	2.35	1.52077
Arg-Met-Ser-Ser	Methanol	After dilution step	0.430421	0.534396	0.0431575	0.096503	0.0248645	0.0498237	0.160338	0.224621
Arg-Met-Thr-Cys	Methanol	Before dilution step	8842.3	7061.03	3877.56	4159.85	11351.9	6505.33	34187.8	7054.04
Arg-Met-Thr-Thr	Methanol	Before dilution step	0	0	3958.56	3665.58	7119.5	387.12	1597.58	3572.3
Arg-Met-Trp-Gln	Methanol	Before dilution step	10087.2	2601.36	5253.52	4864.08	34259.3	3697.96	27978.8	8432.33
Arg-Met-Tyr-Tyr	Methanol	Before dilution step	0	0	0	0	0	0	613.032	1370.78
Arg-Phe-Asn-Gly	Methanol	After dilution step	1.09187	0.666847	0.716731	0.681008	0	0	1.31436	0.441184
Arg-Phe-Asp-Arg	Methanol	Before dilution step	0	0	2110.14	2917.32	0	0	935.311	2091.42
Arg-Phe-Asp-Arg	Methanol	After dilution step	0.280115	0.306048	0.0584312	0.130656	0.247441	0.346431	0.572096	0.255228
Arg-Phe-Asp-Cys	Methanol	Before dilution step	83.1071	185.833	0	0	0	0	0	0
Arg-Phe-Asp-Gly	Methanol	Before dilution step	1420.31	2269.76	1765.03	2545.91	0	0	1304.85	2917.73
Arg-Phe-Asp-Pro	Methanol	Before dilution step	2856.61	2721.33	270.092	375.656	13655.6	5387.79	12267	6510.47
Arg-Phe-Asp-Pro	Methanol	After dilution step	0.967584	0.836705	0.116439	0.241619	14.5659	19.821	1.08038	0.451976
Arg-Phe-Cys-Gly	Methanol	Before dilution step	4400.65	2584.74	1347.84	3013.86	0	0	21347.8	1681.14
Arg-Phe-Gln-Pro	Methanol	Before dilution step	453.903	621.586	60.8808	136.134	0	0	2399.6	1464.89
Arg-Phe-Phe-Asp	Methanol	Before dilution step	28389.5	1487.66	23815.8	3927.13	16092.8	3022.51	14527.2	1863.58
Arg-Phe-Pro-Tyr	Methanol	After dilution step	0.0973497	0.0987689	0.0138226	0.0302245	0.122485	0.273885	0	0
Arg-Phe-Thr-Thr	Methanol	Before dilution step	476.193	1064.8	0	0	0	0	5621.6	4360.8
Arg-Phe-Trp-His	Methanol	Before dilution step	16239.7	3590.63	37149.8	4442.97	665.817	1187.06	11482.3	6364.5
Arg-Phe-Trp-Val	Methanol	Before dilution step	0	0	0	0	0	0	3021.68	4307.51
Arg-Phe-Trp-Val	Methanol	After dilution step	1.38552	0.887193	0.203149	0.147703	0.202422	0.354998	1.00757	0.454685
Arg-Phe-Tyr-Arg	Methanol	Before dilution step	2218.38	4960.44	1609.64	2834.74	9363.54	5305.38	2449.95	3053.4
Arg-Phe-Val-Asp	Methanol	Before dilution step	257.786	576.426	453.233	1013.46	0	0	0	0
Arg-Phe-Val-Cys	Methanol	Before dilution step	0	0	0	0	1572.01	2156.58	0	0
Arg-Phe-Val-Pro	Methanol	Before dilution step	18462.2	3430.93	3327.83	3195.6	1530.24	1920.93	8459.96	2136.45
Arg-Phe-Val-Val	Methanol	After dilution step	101.738	31.4728	2.29416	3.31274	8.00829	5.01997	23.2554	2.87836
Arg-Pro-Ser-Arg	Methanol	Before dilution step	0	0	1469.63	1187.46	245.251	469.588	813.078	911.997
Arg-Pro-Tyr-Tyr	Methanol	Before dilution step	1110.97	2484.2	1151.62	2575.11	0	0	9211.58	4283.44
Arg-Ser-Ser-Tyr	Methanol	Before dilution step	1727.4	1718.09	1171.14	2542.11	326.366	722.057	17414.7	2561.51
Arg-Thr-Asp-Cys	Methanol	Before dilution step	0	0	0	0	2020.27	3277.63	6491.59	3628.49
Arg-Thr-Asp-Pro	Methanol	Before dilution step	329.64	737.096	0	0	5712.15	1591.29	2417.79	2243.76
Arg-Thr-Asp-Ser	Methanol	Before dilution step	2989.05	4706.93	2745.3	1966.62	2.23968	5.00808	2590.02	1395.11
Arg-Thr-Cys-His	Methanol	Before dilution step	1188.44	1465.4	2416.93	2450.35	963.937	2155.43	2249.76	2529.22
Arg-Thr-Cys-Tyr	Methanol	Before dilution step	21308.2	2750.28	13908.3	2918.97	9100.55	2125.42	7276.32	1315.43
Arg-Thr-Pro-Pro	Methanol	Before dilution step	0	0	859.115	1921.04	0	0	0	0
Arg-Thr-Trp-Asn	Methanol	Before dilution step	4329.5	1745.75	19120.4	1136.29	110.359	246.771	0	0
Arg-Thr-Trp-Cys	Methanol	Before dilution step	12799.6	2764.58	4936.73	3613.19	7.98115	17.8464	2713.98	1332.3
Arg-Thr-Trp-Cys	Methanol	After dilution step	0.172193	0.223806	0.0627364	0.0863832	0	0	0.0365428	0.0817122
Arg-Thr-Trp-Trp	Methanol	Before dilution step	325.951	728.848	0	0	0	0	0	0
Arg-Thr-Tyr-Arg	Methanol	Before dilution step	0	0	1066.33	2384.39	4608.38	4380.78	0	0
Arg-Thr-Tyr-Tyr	Methanol	Before dilution step	36601.3	13541.2	52129.1	3799.28	28234.5	7161.05	25447.8	3463.25
Arg-Trp-Asn-Arg	Methanol	Before dilution step	931.401	2082.68	2634.67	3608.33	0	0	10438.4	1853.27
Arg-Trp-Cys-Tyr	Methanol	Before dilution step	13183	1392.97	7466.78	1639.12	94475	24813.8	13676.2	1185.32
Arg-Trp-Gln-Arg	Methanol	After dilution step	0.247754	0.449171	0.0465607	0.0636075	0.141899	0.286006	0.314089	0.185496
Arg-Trp-Gln-Pro	Methanol	Before dilution step	77089.6	26147.3	99496.7	23476.6	143092	40932.6	25240.7	4166.18
Arg-Trp-Pro-Tyr	Methanol	Before dilution step	3845.04	4440.99	0	0	0	0	2924.94	2606.47
Arg-Trp-Tyr-Tyr	Methanol	Before dilution step	10529.6	2616.11	12401.8	1060.1	2369.38	3279.56	13662.4	2310.85
Arg-Trp-Val-Gly	Methanol	Before dilution step	0	0	0	0	0	0	2323.64	2585.61
Arg-Trp-Val-Pro	Methanol	Before dilution step	0	0	1006.68	2251.01	0	0	7970.94	1248.92
Arg-Trp-Val-Val	Methanol	Before dilution step	0	0	0	0	0	0	2531.84	3476.35
Arg-Val-Asp-Pro	Methanol	Before dilution step	0	0	0	0	2085.99	4549.09	0	0
Arg-Val-Asp-Pro	Methanol	After dilution step	0.0518217	0.0794597	0	0	15.2052	7.87809	0	0
Arg-Val-Gly-Arg	Methanol	Before dilution step	2245	1447.29	2328.02	2167.98	1654.6	1825.78	2619.14	2346.67
Arg-Val-Pro-His	Methanol	Before dilution step	0	0	334	746.846	155.133	346.888	2424	2704.7
Arg-Val-Pro-His	Methanol	After dilution step	1.03378	0.862697	0	0	0.164585	0.259126	0.375981	0.317843
Arg-Val-Ser-His	Methanol	Before dilution step	6010.13	2466.4	4660.97	1886.26	29273.7	4591.39	35017.4	8232.93
Argyrolobine	Methanol	Before dilution step	0	0	0	0	0	0	2523.66	4545.87
Armillaridin	Methanol	Before dilution step	3299.59	3370.33	1510.41	2400.47	867.521	1636.81	774.33	1574.6
Armillarinin	Methanol	Before dilution step	2177.51	4869.06	0	0	13858	5634.97	5679.15	5364.31
Armillarinin	Methanol	After dilution step	0.236441	0.323839	0.307889	0.317778	10.0218	14.0168	0.979795	0.306781
Armillaripin	Methanol	Before dilution step	94269.3	50444.7	138856	29113.5	129506	69289.7	84220.2	30926.9
Armillaritin	Methanol	Before dilution step	303683	57347.4	912370	57946.3	4523.83	10115.6	0	0
Artobiloxanthone	Methanol	Before dilution step	4020.13	3754.96	1106.24	2473.63	0	0	0	0
Artoindonesianin A	Methanol	Before dilution step	3742.34	3467.46	0	0	2802.37	3921.48	1027.92	2298.5
Artonol C	Methanol	Before dilution step	8611.36	1761.38	2396.73	3283.03	3047.27	4172.67	21193.5	4245.36
Ascochitine	Methanol	Before dilution step	67019.8	85476	16408.7	6130.92	0	0	6586.75	8806.28
Ascorbyl stearate	Methanol	Before dilution step	0	0	0	0	0	0	186.576	417.197
Asn-Asn-Asn	Methanol	After dilution step	36.596	5.00989	27.4953	2.26858	0.0696974	0.155848	24.7312	3.11956
Asn-Asn-Asn-Cys	Methanol	Before dilution step	34934.3	10945.5	0	0	0	0	39510.9	8430.44
Asn-Asn-Asn-Cys	Methanol	After dilution step	7.65657	1.06179	1.93921	1.10636	0	0	7.14749	1.05368
Asn-Asn-Asn-Ser	Methanol	Before dilution step	15354.6	5535.06	2167.45	2940.57	0	0	0	0
Asn-Asn-Asn-Ser	Methanol	After dilution step	0.00874368	0.0195515	0	0	0	0	0	0
Asn-Asn-Asp-Gly	Methanol	Before dilution step	11769.9	1349.59	25623	4059.79	14558.1	1498.61	17384.6	2686.79
Asn-Asn-Asp-Pro	Methanol	Before dilution step	0	0	0	0	3.87925	8.67427	38.9789	87.1594
Asn-Asn-Asp-Tyr	Methanol	Before dilution step	9241.76	1368.98	0	0	1269.5	2838.68	3551.03	4923.47
Asn-Asn-Cys-His	Methanol	After dilution step	1.08874	0.491942	2.65385	0.467423	0.101715	0.227441	0	0
Asn-Asn-Gly-His	Methanol	Before dilution step	11933.1	3187.43	9565.13	3420.39	79671.5	17134.7	5503.76	2997.31
Asn-Asn-Pro-Tyr	Methanol	Before dilution step	0	0	0	0	0	0	689.758	1542.35
Asn-Asp-Asp	Methanol	Before dilution step	0	0	2862.6	4000.75	0	0	0	0
Asn-Asp-Cys-Gly	Methanol	Before dilution step	7093.31	896.275	1779.08	3978.14	9693.67	523.513	9569.57	1888.89
Asn-Asp-Gln-Pro	Methanol	Before dilution step	0	0	0	0	0	0	2625.21	3610.52
Asn-Asp-Gly-Pro	Methanol	Before dilution step	15761.4	2849	1033.81	766.841	11172.1	2244.17	30015.9	12890.6
Asn-Asp-His	Methanol	Before dilution step	4169.27	5755.97	11613.4	1723.55	10280.2	1915.05	7516.21	4503.51
Asn-Asp-Pro	Methanol	Before dilution step	1272.4	1801.37	0	0	702.844	1571.61	252.265	502.229
Asn-Cys-Cys-Gly	Methanol	Before dilution step	14944.1	2368.15	20074.9	4045	4276.81	3977.45	8282.75	1605.36
Asn-Cys-Cys-His	Methanol	Before dilution step	7377.99	4000.24	5220.04	1209.5	0	0	0	0
Asn-Cys-Gln-Ser	Methanol	Before dilution step	0	0	17907.1	8244.22	11124.6	4511.31	55052.6	20278.1
Asn-Cys-Gly-His	Methanol	Before dilution step	0	0	0	0	1186.18	2652.38	1072.49	2398.16
Asn-Cys-Pro	Methanol	Before dilution step	2379.02	1844.82	692.135	756.127	16002.4	6161.89	1183.09	1060.47
Asn-Cys-Pro-His	Methanol	Before dilution step	3699.7	3540.03	2517.65	3452.46	15923.2	2801.43	4150.74	3825.6
Asn-Cys-Ser	Methanol	Before dilution step	8331.58	3021.78	9317.39	3855.98	4913.6	1095.77	31802.3	4603.03
Asn-Cys-Tyr	Methanol	Before dilution step	2933.66	4025.26	3124.81	4772.76	9349.42	2169.26	0	0
Asn-Gln-Pro-Ser	Methanol	Before dilution step	3149.83	4335.9	8125.7	1400.48	1100.66	2461.15	4366.11	4090.64
Asn-Gln-Pro-Tyr	Methanol	Before dilution step	0	0	0	0	7398.23	1054.99	3346.55	4585.9
Asn-Gln-Ser-Tyr	Methanol	Before dilution step	4205.51	3794.76	2911.04	1220.01	4106.53	1541.21	11450.2	4970.71
Asn-Glu-Asn-Glu	Methanol	Before dilution step	7126.39	817.978	7526.49	1144.45	12548.8	666.537	1141	2551.35
Asn-Glu-Asn-Ile	Methanol	Before dilution step	930.769	2081.26	0	0	0	0	0	0
Asn-Glu-Glu-Glu	Methanol	Before dilution step	0	0	0	0	2859.2	2682.03	307.505	687.601
Asn-Glu-Glu-Gly	Methanol	Before dilution step	3562.13	3268.77	2597.3	3582.67	3861.55	3574.93	3977.11	3897.17
Asn-Glu-Ile-Phe	Methanol	Before dilution step	713.243	1594.86	0	0	0	0	0	0
Asn-Gly-Ser-His	Methanol	Before dilution step	9582.32	8155.5	1821.03	2280.34	611.949	887.118	2833.02	4022.6
Asn-Ile-Asn-Ile	Methanol	Before dilution step	17496.1	9564.96	18938.8	6785.61	8466.06	7565.67	24817.3	7961.7
Asn-Ile-Gln-Ile	Methanol	Before dilution step	14380	2881.76	2904.76	2166.19	1551.13	1590.19	1717.06	2143.4
Asn-Ile-Ile-Pro	Methanol	Before dilution step	4910.95	4757.32	1297.23	1261.58	450.75	1007.91	17764.2	4655.69
Asn-Leu-Asn-Gln	Methanol	Before dilution step	975.511	1605.32	0	0	6352.1	931.627	4019.16	1850.06
Asn-Leu-Leu-Pro	Methanol	Before dilution step	8269.29	5061.74	4141.33	2811.51	1686.28	2577.43	21345.7	4655.69
Asn-Leu-Lys-Pro	Methanol	Before dilution step	10854.7	1726.62	889.354	1124.19	2297.59	1551.44	1094.77	1569.02
Asn-Leu-Met-Asn	Methanol	Before dilution step	9826.84	2756.35	11623.2	2379.2	15210.5	5555.48	813.722	1306.25
Asn-Leu-Phe-Asp	Methanol	Before dilution step	0	0	438.143	979.717	395.931	577.07	321.529	718.961
Asn-Leu-Ser-Tyr	Methanol	Before dilution step	1393.52	3116.02	0	0	1268	2835.33	4846.33	4471.51
Asn-Leu-Thr-Gln	Methanol	Before dilution step	1781.95	892.804	2773.96	3037.23	11224.5	2690.79	808.336	1662.69
Asn-Leu-Thr-Trp	Methanol	Before dilution step	1367.53	3057.9	0	0	0	0	0	0
Asn-Leu-Thr-Tyr	Methanol	Before dilution step	0	0	0	0	18244.7	3722.13	0	0
Asn-Leu-Trp-His	Methanol	Before dilution step	4058.36	3717	1012.08	2263.08	13558.8	2201.63	6617.86	694.784
Asn-Leu-Trp-Val	Methanol	Before dilution step	5747.55	4910.37	2792.07	3145.43	1448.41	1321.68	49668.6	29372.6
Asn-Leu-Val-Tyr	Methanol	Before dilution step	0	0	0	0	0	0	10145.5	1706.28
Asn-Lys-Asn-Pro	Methanol	Before dilution step	0	0	0	0	2711.62	3720.2	8961.54	2692.72
Asn-Lys-Asp-Cys	Methanol	Before dilution step	127201	19258	3173.78	4536.68	1.93442e+06	419430	1.51857e+06	136723
Asn-Lys-Gly-Tyr	Methanol	Before dilution step	0	0	0	0	0	0	9408.79	2190.15
Asn-Lys-Lys-Asp	Methanol	After dilution step	0.733846	0.817369	0.886902	0.8418	0.125029	0.279573	0.228463	0.213917
Asn-Lys-Met-Asp	Methanol	Before dilution step	6931.07	9843.84	18176.7	8521.31	24180	13701.3	16472.1	16359.1
Asn-Lys-Met-His	Methanol	Before dilution step	0	0	0	0	0	0	14329.8	6207.22
Asn-Lys-Met-Thr	Methanol	Before dilution step	7367.91	1451.84	7397.21	610.116	12740.8	1052.23	7822.74	1320.36
Asn-Lys-Phe-Cys	Methanol	Before dilution step	3088.11	2909.24	0	0	27287.8	4260.87	18267.1	4269.09
Asn-Lys-Phe-Gly	Methanol	After dilution step	2.67164	0.628413	0	0	0.045653	0.102083	0.0555624	0.124241
Asn-Lys-Ser-His	Methanol	After dilution step	0.140668	0.314544	0.0901663	0.166697	0	0	0.0746362	0.110169
Asn-Lys-Ser-Tyr	Methanol	After dilution step	2.0909	1.9492	1.68831	1.0008	1.89887	1.24732	1.40663	0.888386
Asn-Lys-Thr-Asp	Methanol	After dilution step	2.19239	2.02129	2.07984	1.18532	0.959289	1.31392	1.32694	1.87642
Asn-Lys-Thr-Ser	Methanol	Before dilution step	5792.83	4874.36	6482.63	3417.54	4797.47	1665.64	27099.3	4202.92
Asn-Lys-Thr-Trp	Methanol	Before dilution step	12435.6	2313.32	3971.52	3657.94	25656.5	3777.63	17943.8	2363.69
Asn-Lys-Trp-Cys	Methanol	Before dilution step	775.62	1734.34	180.273	403.103	493.171	1102.76	0	0
Asn-Lys-Trp-Gly	Methanol	After dilution step	9.42359	1.5676	4.61856	0.681724	3.75616	3.30638	7.96506	0.762315
Asn-Lys-Val-Pro	Methanol	Before dilution step	6433.07	5563.6	4673.6	3377.56	0	0	3613.38	5106.7
Asn-Met-Asn-Asp	Methanol	After dilution step	7.25059	2.19636	4.52857	1.81805	0	0	3.62113	1.29464
Asn-Met-Asn-Cys	Methanol	Before dilution step	28729.5	12794.9	312.265	698.245	35538.5	27128.4	103431	40958.1
Asn-Met-Asp-Tyr	Methanol	Before dilution step	4819.82	2772.84	2175.41	2987.17	19621.3	4223.83	19483.5	3442.77
Asn-Met-Cys-Gln	Methanol	After dilution step	0.765359	0.387353	0.0146698	0.0328026	0.252852	0.565394	1.50208	0.412887
Asn-Met-Cys-Tyr	Methanol	Before dilution step	2874.89	4069.47	2606.09	3570.64	0	0	1424.47	3185.22
Asn-Met-Gln-Ser	Methanol	Before dilution step	8256.48	4346.22	573.67	1282.76	77947.9	14186.9	30688	4841.15
Asn-Met-Met-Asn	Methanol	Before dilution step	3481.66	2816.44	26.8489	60.036	3054.7	3606.13	2480.64	930.426
Asn-Met-Met-Thr	Methanol	Before dilution step	4560.55	4204.03	0	0	3392.16	5347.21	4857.98	3120.5
Asn-Met-Met-Val	Methanol	Before dilution step	10462.5	3367.2	12297.6	8578.11	156.463	349.863	0	0
Asn-Met-Phe-Asp	Methanol	After dilution step	0.0528505	0.0760942	0	0	0.725809	1.33554	0	0
Asn-Met-Phe-Gln	Methanol	Before dilution step	6122.67	1961.14	6199.45	2728.95	4622.57	2491.72	2622.24	2345.96
Asn-Met-Phe-Tyr	Methanol	Before dilution step	7657.35	1119.09	8547.52	3108.72	8437.63	848.1	9640.69	1796.74
Asn-Met-Ser-His	Methanol	Before dilution step	3275.82	1130.6	1236.26	1916.55	891.194	983.701	9866.13	3572.76
Asn-Met-Ser-Ser	Methanol	Before dilution step	11157.4	1964.66	5762.55	3481.93	10620.8	2212.5	8035.83	4555.76
Asn-Met-Thr-Asp	Methanol	Before dilution step	5203.51	3012.07	15925.6	1858.77	24743.8	2535.83	7149.83	1831.89
Asn-Met-Thr-Gln	Methanol	Before dilution step	206.539	360.479	188.214	420.858	13371.9	3262.56	641.973	1136.2
Asn-Met-Thr-Trp	Methanol	Before dilution step	3371.65	2311.79	3759.46	2706.29	855.188	639.498	3203.68	2348.9
Asn-Phe-Asn-Cys	Methanol	Before dilution step	125.382	280.362	240.431	363.555	536.096	846.47	0	0
Asn-Phe-Asp-Gln	Methanol	Before dilution step	2972.22	4143.93	1308.33	2925.51	1330.65	2975.42	3486.35	4880.89
Asn-Phe-Cys-Cys	Methanol	Before dilution step	9772.14	1476.44	8562.02	1575.36	0	0	0	0
Asn-Phe-Cys-Gln	Methanol	Before dilution step	2465.81	2565.26	0	0	400.579	554.851	622.832	896.516
Asn-Phe-Cys-His	Methanol	Before dilution step	57762.4	9685.92	881.56	1194.82	1485.65	3322.02	3261.5	3179.67
Asn-Phe-Gly-Gly	Methanol	Before dilution step	176173	17359.7	116446	7295.17	92736.4	13677.8	712851	85729.7
Asn-Phe-Gly-His	Methanol	Before dilution step	0	0	0	0	0	0	2485.21	3452.95
Asn-Phe-Phe-Gln	Methanol	Before dilution step	25352.9	5067.71	5651.34	3056.16	7057.44	3344.49	5816.89	2818.92
Asn-Phe-Trp-Gln	Methanol	Before dilution step	412.788	593.076	1424.2	2001.66	0	0	596.2	761.589
Asn-Phe-Val-Asp	Methanol	Before dilution step	6566.26	1309.76	6572.86	1271.66	4802.62	2706.82	1066.59	2384.98
Asn-Phe-Val-Cys	Methanol	Before dilution step	746.382	1098.32	760.333	1700.16	0	0	0	0
Asn-Pro-Pro-Ser	Methanol	Before dilution step	337.039	753.641	539.203	1205.69	0	0	0	0
Asn-Pro-Ser-His	Methanol	Before dilution step	0	0	0	0	0	0	8651.84	1562.38
Asn-Pro-Tyr	Methanol	Before dilution step	171.43	383.329	177.057	395.912	0	0	0	0
Asn-Pro-Tyr-His	Methanol	After dilution step	0.615958	0.919893	0	0	0.091858	0.131721	6.43292	7.23753
Asn-Ser-His	Methanol	Before dilution step	1688.51	1009.17	3722.52	3952.85	1197.9	1709.49	0	0
Asn-Ser-Ser-His	Methanol	Before dilution step	0	0	0	0	917.357	1478.98	382.029	536.006
Asn-Ser-Tyr	Methanol	Before dilution step	309.287	691.586	0	0	0	0	0	0
Asn-Thr-Cys-Ser	Methanol	Before dilution step	426.274	585.53	309.17	691.324	2774.57	2270.26	1537.35	1203.63
Asn-Thr-Gln-Pro	Methanol	After dilution step	3.06755	1.4424	8.65014	1.54075	0.0172053	0.0384723	2.49319	0.495065
Asn-Thr-Gln-Tyr	Methanol	Before dilution step	0	0	606.581	1356.36	0	0	0	0
Asn-Thr-Pro-Pro	Methanol	After dilution step	2.66891	1.37313	1.29094	0.583687	0.254172	0.351474	1.61799	0.713125
Asn-Thr-Ser-Ser	Methanol	Before dilution step	0	0	0	0	0	0	177.336	396.535
Asn-Thr-Thr-Cys	Methanol	Before dilution step	0	0	0	0	6260.34	3916.17	0	0
Asn-Thr-Thr-Thr	Methanol	Before dilution step	72320.9	9745.83	39730	3053.92	0	0	1372.02	3067.92
Asn-Trp-Asp-Asp	Methanol	Before dilution step	0	0	0	0	0	0	24654.1	2531.38
Asn-Trp-Asp-Cys	Methanol	Before dilution step	3242.79	4670.31	5271.73	3234.54	12088.1	2663.04	2672.76	3670.53
Asn-Trp-Cys-Pro	Methanol	Before dilution step	0	0	0	0	0	0	1478.88	1385.32
Asn-Trp-Gly-Gly	Methanol	Before dilution step	1350.8	1254.7	77.546	173.398	18502.2	4453.04	10677.2	2504.22
Asn-Trp-Gly-Gly	Methanol	After dilution step	2.02785	0.697208	1.7742	1.15082	0.15989	0.357524	1.59203	1.06264
Asn-Trp-Gly-Ser	Methanol	After dilution step	0	0	0	0	1.50551	1.38112	0	0
Asn-Trp-Gly-Tyr	Methanol	Before dilution step	7373.18	375.681	7075.72	771.984	9349.36	1152.06	8261.99	1285.18
Asn-Trp-Pro-Tyr	Methanol	Before dilution step	12078.6	1842.34	8089.77	1783.64	0	0	3393.16	3169.43
Asn-Trp-Trp-Asp	Methanol	After dilution step	0.0780661	0.104807	0.0276193	0.0617587	0.0694297	0.15525	0.0794126	0.0726196
Asn-Trp-Val-His	Methanol	Before dilution step	0	0	0	0	13201.8	2029.42	3839.93	3719.45
Asn-Val-Asp-His	Methanol	Before dilution step	5242.38	2385.7	1469.1	2188.38	2794.66	4130.7	15060.1	2905.71
Asn-Val-Asp-Pro	Methanol	Before dilution step	2570.05	2851.34	2491.46	2863.61	0	0	0	0
Asn-Val-His-His	Methanol	Before dilution step	2674.63	3687.89	1483.17	3316.46	0	0	10460.5	1745.33
Asparaginyl-Phenylalanine	Methanol	Before dilution step	3598.7	3294.2	4746.91	2675.99	2365.32	3239.07	6589.28	744.746
Asp-Arg-His	Methanol	Before dilution step	27372.4	5594.23	18713.1	3682.78	0	0	16023.2	5427.54
Aspartyl-Glycine	Methanol	Before dilution step	15524.5	3897.14	16174.6	5824.02	0	0	2432.37	5438.94
Aspartylglycosamine	Methanol	Before dilution step	7675.22	1712.08	12958	3076.41	0	0	2315.77	3178.27
Aspartylglycosamine	Methanol	After dilution step	14.2153	2.68801	55.4353	3.29721	1.42416	1.97909	19.8656	1.9564
Aspartyl-Leucine	Methanol	Before dilution step	1.14168e+06	110886	744.106	1663.87	1.31256e+06	303227	866225	133457
Aspartyl-L-proline	Methanol	Before dilution step	56150.9	19847.2	4937.99	2731.74	0	0	0	0
Aspartyl-Proline	Methanol	Before dilution step	64693.1	5599.7	0	0	0	0	15799.3	7262.49
Aspartyl-Tyrosine	Methanol	Before dilution step	0	0	12228.4	4863.95	0	0	0	0
Asp-Asp-Cys-Gln	Methanol	Before dilution step	4033.46	3591.27	1071.16	1670.53	0	0	31923.9	10589.1
Asp-Asp-Pro-His	Methanol	Before dilution step	35651.2	9556.12	19595.7	8620.04	1270.58	1569.53	19234.4	3930.15
Asp-Asp-Ser	Methanol	After dilution step	0.121696	0.166302	0.184664	0.263316	0.171116	0.382626	0.010219	0.0228504
Asp-Asp-Tyr	Methanol	After dilution step	0.0980457	0.180647	0	0	1.04814	1.51327	1.24827	0.87398
Asp-Asp-Tyr-Tyr	Methanol	Before dilution step	11566.3	3530.09	1103.39	2467.25	0	0	2822.49	3884.28
Asp-Cys-Cys-His	Methanol	Before dilution step	5531.43	3247.44	0	0	4186.82	3841.77	20796	5323.73
Asp-Cys-Cys-His	Methanol	After dilution step	0.146351	0.309242	0	0	3.35688	3.53726	2.56378	0.946123
Asp-Cys-Gln-His	Methanol	Before dilution step	5970.83	3652.81	5061.25	5134.24	1350.79	3020.46	3360.4	3086.67
Asp-Cys-His	Methanol	Before dilution step	2803.34	3839.16	0	0	11021.4	1211.98	1839.32	4112.84
Asp-Cys-Pro-Pro	Methanol	After dilution step	0	0	1.47097	1.0645	0.256213	0.57291	0	0
Asp-Cys-Pro-Ser	Methanol	Before dilution step	16139.2	5839.18	4679.18	2723.65	10669.5	3006.89	7919.04	1080.31
Aspergillic acid	Methanol	After dilution step	0	0	0	0	0	0	15.4094	8.68224
Asp-Gln-Pro-Pro	Methanol	Before dilution step	6430.43	2574.04	6676.22	3868.37	0	0	1481.2	2195.69
Asp-Glu-Asp-Ile	Methanol	Before dilution step	9777.92	1833.12	1248	2790.62	0	0	0	0
Asp-Glu-Glu-His	Methanol	Before dilution step	43718.3	5222.65	26157.8	6210.42	6974.37	1246.43	30090	1838.96
Asp-Glu-Glu-Lys	Methanol	Before dilution step	135.789	303.633	451.744	1010.13	32.2405	72.092	0	0
Asp-Glu-Glu-Trp	Methanol	After dilution step	0.311099	0.218548	0	0	0.0706683	0.158019	1.61615	0.520404
Asp-Glu-Glu-Tyr	Methanol	Before dilution step	5368.86	3080.28	2398.95	3326.37	7289.94	3202.49	6452.57	3801.99
Asp-Glu-Ile-Lys	Methanol	Before dilution step	32068.9	5317.35	29608.3	3342.19	24709.7	12593.8	27488.4	4256.02
Asp-Gly-His-His	Methanol	After dilution step	0.904924	0.413445	1.51834	0.266415	0.245219	0.457235	0.250901	0.237672
Asp-Gly-Pro-Ser	Methanol	After dilution step	7.11148	1.48499	11.5512	1.97909	0.0564255	0.0775374	12.0444	1.673
Asp-Ile-Ile-Pro	Methanol	Before dilution step	31.9237	71.3837	790.798	1768.28	0	0	0	0
Asp-Leu-Asp-Cys	Methanol	Before dilution step	8231.45	4357.01	1657.74	2885.16	149.896	334.412	9958.21	3401.91
Asp-Leu-Lys-Asp	Methanol	Before dilution step	2003.03	4478.91	0	0	0	0	16752.5	2211.62
Asp-Leu-Lys-Asp	Methanol	After dilution step	4.34957	3.12685	2.58165	0.980505	4.64702	2.92694	2.35	1.52077
Asp-Leu-Lys-Lys	Methanol	Before dilution step	78170.3	16455.5	34595.7	9761.08	22443.2	10903.1	31701.9	16474.9
Asp-Leu-Lys-Trp	Methanol	After dilution step	26.7613	4.82915	26.4165	2.45635	11.929	4.55797	22.4312	2.38855
Asp-Leu-Lys-Tyr	Methanol	Before dilution step	571.497	1277.91	23.3088	52.12	542.335	942.782	1299.82	2609.87
Asp-Leu-Lys-Tyr	Methanol	After dilution step	7.03952	1.09134	10.2543	3.94965	9.18592	3.10988	6.78821	1.14212
Asp-Leu-Met-Phe	Methanol	Before dilution step	1527.14	3414.78	2803.92	3929.63	0	0	20844.5	4552.19
Asp-Leu-Met-Ser	Methanol	Before dilution step	7047.52	2244.68	8421.9	2134.61	1108.1	2477.78	1664.17	3721.2
Asp-Leu-Met-Trp	Methanol	Before dilution step	1439.41	1978.73	1727.09	1533.98	345.781	773.189	3281.72	1617.01
Asp-Leu-Met-Val	Methanol	Before dilution step	20023.3	4765.56	19218.3	7154.91	0	0	3240.55	854.645
Asp-Leu-Phe-Asp	Methanol	Before dilution step	9915.81	3922.95	3620.65	2987.92	2031.52	4542.61	4817.12	3051.46
Asp-Leu-Phe-His	Methanol	Before dilution step	9610.33	3278.97	5568.75	3073.55	1975.93	1910.32	8474.13	3800.33
Asp-Leu-Phe-Trp	Methanol	Before dilution step	2422.22	3321.65	0	0	16674.9	4720.46	15127.2	1956.6
Asp-Leu-Pro-Pro	Methanol	Before dilution step	158.094	353.51	650.722	928.77	631.84	1412.84	0	0
Asp-Leu-Pro-Ser	Methanol	Before dilution step	0	0	0	0	2218.93	3098.74	0	0
Asp-Leu-Ser-His	Methanol	Before dilution step	0	0	0	0	1534.67	3431.63	0	0
Asp-Leu-Val-Tyr	Methanol	Before dilution step	9109.06	3962.51	4259.04	2103.83	0	0	7502.93	2041.1
Asp-Lys-Asp-Cys	Methanol	Before dilution step	1174.28	2625.77	0	0	3784.4	3493.23	2154.72	2964.6
Asp-Lys-Gln-Pro	Methanol	Before dilution step	26612.1	13682.4	46634.4	19299.6	37631.7	19544.2	41826.9	10599.5
Asp-Lys-Gln-Pro	Methanol	After dilution step	4.5002	2.97424	5.30067	1.40768	7.37727	4.50378	4.39476	1.4039
Asp-Lys-His-His	Methanol	Before dilution step	15181.9	7022.03	3225.19	3179.48	0	0	1108.05	1088.22
Asp-Lys-Lys-Gly	Methanol	After dilution step	3.74756	1.67628	4.01607	2.54161	4.70719	2.73748	3.31749	1.97907
Asp-Lys-Lys-Lys	Methanol	Before dilution step	5231.28	6538.91	575.539	1286.94	0	0	1325.7	2796.81
Asp-Lys-Lys-Ser	Methanol	Before dilution step	10696.3	3586.53	4157.97	3291.03	6073.48	4171.23	35602.6	6784.21
Asp-Lys-Met-Met	Methanol	Before dilution step	998.685	2233.13	219.972	369.934	1686.75	2160.78	0	0
Asp-Lys-Trp-Gln	Methanol	Before dilution step	0	0	1164.02	2602.82	1221.07	2730.39	8914.54	922.744
Asp-Lys-Trp-Ser	Methanol	Before dilution step	90564.8	16446.7	30476.5	6262.89	1647.79	2218.42	27101	6463.43
Asp-Met-Asp-Gln	Methanol	Before dilution step	11554	6275.82	10521.9	4837.16	6634.75	2665.44	11923.7	4969.5
Asp-Met-Cys-Pro	Methanol	Before dilution step	8801.15	2010.89	6674.34	1647.06	7071.66	323.427	5722.86	3227.28
Asp-Met-Met-Cys	Methanol	Before dilution step	5681.08	3381.18	0	0	0	0	3781.71	3505.61
Asp-Met-Met-His	Methanol	Before dilution step	1497.15	3347.72	3520.23	3225.94	1044.35	2335.23	12113.2	2399.33
Asp-Met-Met-Phe	Methanol	Before dilution step	12485.1	2634.82	13068.1	2523.78	0	0	3839.29	3572.97
Asp-Met-Phe-Gly	Methanol	Before dilution step	4122.94	4073.73	7993.64	1766.25	9058.09	1824.44	10216.3	1175.91
Asp-Met-Pro-Pro	Methanol	Before dilution step	1437.17	2519.63	496.388	724.47	127.987	286.189	16215.5	4813.93
Asp-Met-Ser-His	Methanol	Before dilution step	26885.5	3162.52	152.57	227.768	0	0	735.693	1271.41
Asp-Met-Ser-Ser	Methanol	Before dilution step	0	0	1033.3	2310.53	0	0	9154.28	1249.91
Asp-Met-Trp-Cys	Methanol	Before dilution step	35189.2	8338.53	86097.4	12404.6	20719.3	9624.25	75664.1	14088
Asp-Met-Trp-Gln	Methanol	Before dilution step	5358.87	3189.91	0	0	10686.4	1202.69	22290.3	7119.84
Asp-Met-Trp-Tyr	Methanol	Before dilution step	11985.9	4392.46	3329.92	1975	3512.83	2291.22	11916.3	5469.65
Asp-Phe-Cys-Tyr	Methanol	Before dilution step	6961.45	4344.23	3328.19	4679.87	1256.38	2809.35	16016.7	5251.66
Asp-Phe-Gly-Pro	Methanol	Before dilution step	12172.1	2645.96	1486.67	3324.29	14274.3	4825.84	10177.8	2656.63
Asp-Phe-Gly-Tyr	Methanol	Before dilution step	677.829	633.219	977.759	1366.76	0	0	23630.3	1865.5
Asp-Phe-His-His	Methanol	Before dilution step	4138.57	4051.74	0	0	3509.86	3235.19	12810.1	4768.46
Asp-Phe-Trp-His	Methanol	Before dilution step	11046	5307.58	8128.81	1426.01	18588.7	1943.7	12352.2	2279.23
Asp-Phe-Trp-Pro	Methanol	Before dilution step	238.997	287.041	823.211	1153.54	285.538	638.482	400.015	575.655
Asp-Pro-Ser-Tyr	Methanol	Before dilution step	12173.2	5812.41	2785.82	1988.36	152337	24729.3	111195	12485.6
Asp-Pro-Tyr	Methanol	Before dilution step	16747.6	6243.84	7378.1	2709.16	3125.92	3906.22	1877.26	2957.42
Asp-Ser-Arg	Methanol	Before dilution step	9300.08	2146.42	6673.38	4022	76037.6	24770	15663.2	7401.28
Asp-Thr-Asp-His	Methanol	Before dilution step	60293.9	9286.29	43029	16319.7	368.778	824.613	158.822	355.136
Asp-Thr-Cys-His	Methanol	Before dilution step	8585.38	1217	3610.36	3320.93	14561.6	2330.75	11162.3	1088.87
Asp-Thr-Gln-His	Methanol	Before dilution step	0	0	0	0	0	0	28925.7	2377.65
Asp-Thr-Gln-Pro	Methanol	Before dilution step	6292.28	3803.12	7182.23	932.456	4348.08	4136.75	8699.46	2508.71
Asp-Thr-His-His	Methanol	Before dilution step	10396.8	3491.38	5558.43	2509.75	10320.2	2889.62	5303.5	2183.73
Asp-Thr-Pro-His	Methanol	Before dilution step	679.952	1085.2	0	0	0	0	13513.7	8792.68
Asp-Thr-Ser-Tyr	Methanol	Before dilution step	3251.73	2970.91	2575.15	3581.4	4627.03	2706.34	4773.39	2741.92
Asp-Trp-Asp-Asp	Methanol	After dilution step	0.0422168	0.0943996	0	0	0.351255	0.440476	0.129976	0.234543
Asp-Trp-Asp-Cys	Methanol	After dilution step	0.00273155	0.00610792	0	0	2.79966	1.59919	0.0374034	0.0514547
Asp-Trp-Asp-His	Methanol	Before dilution step	1638.87	3664.63	1365.92	3054.29	10599.3	2315.38	5500.59	3538
Asp-Trp-Cys-Gly	Methanol	Before dilution step	4688.87	3440.27	7864.19	1565.43	0	0	6329.4	3683.73
Asp-Trp-Cys-Pro	Methanol	Before dilution step	6835.59	7381.78	10356	2825.34	1353.23	3025.92	3338.39	4709.99
Asp-Trp-Gln-Gln	Methanol	Before dilution step	11975.5	1790.98	8828	1216.82	7144.06	1718.1	12272.2	2405.07
Asp-Trp-Gln-Tyr	Methanol	Before dilution step	115538	24767.3	193780	18009.3	2899.05	6482.47	50389.4	13212.5
Asp-Trp-His-His	Methanol	Before dilution step	1533.98	3430.08	1117.11	2497.94	2470.28	3383.75	5073.27	2950.41
Asp-Trp-Pro-Tyr	Methanol	Before dilution step	3371.27	4626.23	10537.5	3308.86	0	0	0	0
Asp-Trp-Ser-Ser	Methanol	Before dilution step	0	0	0	0	10219.3	2057.54	1218.91	2725.57
Asp-Trp-Trp-Cys	Methanol	Before dilution step	1429.83	3197.19	32915.2	2650.08	0	0	12835.2	1900.65
Asp-Trp-Val-Tyr	Methanol	Before dilution step	5326.91	3355.59	218.301	488.136	0	0	1868.2	1324.97
Asp-Tyr-Tyr-Tyr	Methanol	Before dilution step	1231.13	2752.9	0	0	1709.92	3823.5	0	0
Aspulvinone H	Methanol	Before dilution step	75216.7	11705.8	4395.63	4300.97	159154	41547.2	389693	36477.7
Asp-Val-Pro-Tyr	Methanol	Before dilution step	59512.5	7838.57	46192.6	16303.3	0	0	3655.68	3945.02
Asp-Val-Pro-Tyr	Methanol	After dilution step	3.81676	0.93185	2.58273	0.471172	0.177054	0.263144	0.0620478	0.110422
Asp-Val-Ser-His	Methanol	Before dilution step	0	0	0	0	0	0	37.382	83.5888
Astin I	Methanol	Before dilution step	9422.38	4696.64	4862.68	3307.42	907.448	2029.12	174.122	244.441
Atrovirinone	Methanol	Before dilution step	5206.42	5375.48	5312.13	5370.19	0	0	0	0
Aureusidin	Methanol	After dilution step	2.63587	0.764168	0.00460091	0.0102879	0	0	5.76251	1.06258
Auriculine	Methanol	Before dilution step	7907.97	2435.47	1206.12	1864.61	0	0	6532.64	2238.97
Auriculoside	Methanol	After dilution step	0.223728	0.352494	0	0	0.673878	0.619647	19.7816	7.15116
Austalide C	Methanol	Before dilution step	9686.91	3087.45	6131.3	3936.74	0	0	3878.71	3582.82
Austalide J	Methanol	Before dilution step	2388.18	3321.31	1106.9	2475.1	0	0	2359.45	3248.48
Austalide L	Methanol	Before dilution step	9510.41	1771.63	8213.81	5487.28	3173.14	3189.01	12546.9	4666.23
Austdiol	Methanol	After dilution step	28.3463	5.0985	16.1498	0.970271	7.20661	4.45427	14.4407	2.40487
Austinol	Methanol	Before dilution step	13032.8	3233.1	19670	6321.93	14884.3	5837.98	15328.5	3501.79
Auxin a	Methanol	Before dilution step	0	0	0	0	4063.01	3024.24	42945.4	7276.63
Avenacin A1	Methanol	Before dilution step	20279.6	4992.91	0	0	0	0	0	0
Avenanthramide 2	Methanol	Before dilution step	23619.6	4922.37	3948.9	5537.5	8705.71	5343.64	13146.7	3049.77
Avenanthramide C	Methanol	Before dilution step	26762.5	7328.98	16051.5	4379.37	0	0	0	0
Avenic acid A	Methanol	Before dilution step	1849.02	4134.53	0	0	7259.52	4403.53	3769.08	3467.75
Avenoleic acid	Methanol	Before dilution step	26836.8	5085.96	7110.54	746.918	0	0	149598	36384.5
Avermectin A1a	Methanol	Before dilution step	14981.2	3167.31	21134.8	3436.36	2227.68	4981.25	0	0
Avermectin A2b	Methanol	Before dilution step	0	0	0	0	0	0	850.447	1901.66
Avermectin B1b monosaccharide	Methanol	Before dilution step	849.11	1056.13	801.047	369.285	1006.52	1118.79	4882.81	1574.42
Avermectin B2b aglycone	Methanol	Before dilution step	7049.97	2475.38	7779.38	2425.72	11945.8	5261.36	8242.99	5290.9
Avocadyne 4-acetate	Methanol	Before dilution step	4570.68	10220.3	11060	11337.6	16775	10159.7	202976	128929
Azacridone A	Methanol	Before dilution step	11770.6	3699.51	8319.46	3800.14	295.4	660.534	2957.95	2740.12
Azafrin	Methanol	Before dilution step	1438.51	3216.6	0	0	0	0	2816.01	3934.3
Azaleatin 3-glucoside	Methanol	Before dilution step	124946	20063.7	50031.4	12482.2	0	0	73483.5	19198.4
Azimilide	Methanol	Before dilution step	7632.01	3742.75	434.296	971.115	0	0	23480.8	4488.02
Aztreonam	Methanol	Before dilution step	9978.63	1657.82	70824.6	16634.8	0	0	1579.22	3531.25
Baclofen	Methanol	Before dilution step	35148.6	6040.93	61626.6	9279.06	9947.76	1268.25	22302.1	3153.73
Bakankoside	Methanol	Before dilution step	4129.67	4271.79	0	0	0	0	0	0
Bakers yeast extract	Methanol	Before dilution step	150.362	336.219	78.6718	175.916	0	0	1.51559	3.38897
Bambuterol	Methanol	Before dilution step	72850.1	7642.32	27196.1	5627.34	72.7996	162.785	63141.5	9799.64
Beauvericin	Methanol	Before dilution step	2789.2	2014.5	3048.91	3394.34	2.89458	6.47249	170.575	381.418
Behenoyl-EA	Methanol	After dilution step	54.7748	22.7761	0.347555	0.777156	11.9531	9.14127	3.39565	6.71436
Benfuracarb	Methanol	Before dilution step	25572.5	6067.65	6211.16	3499.05	258.704	578.48	646.259	1445.08
Benzaldehyde glyceryl acetal	Methanol	Before dilution step	61780.2	5728.58	30303.3	6726.59	19875.5	5217.27	61780.6	11655.5
Benzeneacetamide-4-O-sulphate	Methanol	Before dilution step	29435.3	5069.96	11209.8	2958.07	0	0	0	0
Benzofenap	Methanol	Before dilution step	15638.6	3453.03	0	0	177.09	395.985	0	0
Benzoquinoneacetic acid	Methanol	Before dilution step	6646.92	3528.53	2966.08	1884.14	3205.55	2341.55	4260.49	2455.89
Benzoquinoneacetic acid	Methanol	After dilution step	0	0	0	0	0.24978	0.558525	0	0
Benzoyl glucuronide (Benzoic acid)	Methanol	Before dilution step	34799.9	6792.84	0	0	0	0	0	0
Benzoyl-CoA	Methanol	After dilution step	0.792822	0.437563	0	0	0	0	2.60237	0.693917
Benzoylmalic acid	Methanol	Before dilution step	15446.5	3272.15	11165.8	1813.25	0	0	9247.61	1979.58
Benzyl gentiobioside	Methanol	Before dilution step	0	0	0	0	138.552	309.812	852.143	1905.45
Benzyl methyl disulfide	Methanol	Before dilution step	0	0	2434.94	3353.78	3463.55	5087.9	1032.5	2308.74
Bepotastine	Methanol	Before dilution step	0	0	46044.6	4147.73	0	0	25194.6	5102.38
Berberine	Methanol	Before dilution step	1840.64	1723.97	10016.2	8667.18	0	0	411.85	920.924
Bicine	Methanol	Before dilution step	44779.5	10626.1	37483.7	20818.9	2953.53	5386.21	21416.4	5995.81
Bicozamycin	Methanol	After dilution step	0.150582	0.336711	0	0	0	0	1.7965	0.4244
Bicuculline	Methanol	Before dilution step	11898	7257.86	0	0	4686.82	3745.2	2857.6	2685.33
Biliverdin	Methanol	Before dilution step	56748.4	10147.5	1503.54	1693.03	237.939	532.047	645.54	1175.95
Biotin	Methanol	After dilution step	71.0218	11.9862	51.2193	4.61294	1.09587	0.855848	32.7213	3.92883
Biotinyl-5'-AMP	Methanol	Before dilution step	0	0	0	0	0	0	4633.29	4403.01
Biperiden	Methanol	Before dilution step	238.246	532.734	0	0	753.385	1684.62	2266.92	2269.64
Bis(2,5-dimethyl-3-furanyl) disulfide	Methanol	Before dilution step	514889	65405.3	635785	77020.3	75745.5	2879.13	105.893	236.783
Bis(2-furanylmethyl) sulfide	Methanol	Before dilution step	51.4657	115.081	2638.75	2476.69	79.2116	177.122	196.388	383.353
Bis(4-methoxybenzoyl)-3a,29-dihydroxy-8-multifloren-7-one	Methanol	Before dilution step	5497.13	5484.77	12544.5	1291.94	0	0	6991.73	1697.11
Bis-4-nitrophenyl phosphate	Methanol	Before dilution step	0	0	0	0	22122.5	3085	3987.95	3711.78
Bismahanine	Methanol	After dilution step	1.26856	0.269644	0.139563	0.166411	0.524147	0.385909	4.17209	0.377321
Bisnorbiotin	Methanol	After dilution step	42.0801	7.61763	22.0973	1.92767	1.23068	0.910855	18.4738	4.31894
Bisphenol B	Methanol	Before dilution step	153252	10707.5	212892	11117.7	14740.2	32960	147214	11250.7
BL IV	Methanol	Before dilution step	20294.7	2213.18	20897.6	4609.29	2095.67	4686.06	14353.4	2501.2
BL V	Methanol	Before dilution step	34149.2	5005.69	11502.5	2485.36	0	0	61411.6	12177.2
Bleekerine	Methanol	Before dilution step	22887.4	6266.62	272544	34980.9	7934.65	6813.75	15440.9	4575.63
Bopindolol	Methanol	Before dilution step	0	0	1319.9	2951.38	0	0	737.715	1649.58
Boviquinone 4	Methanol	After dilution step	0	0	0	0	0.28662	0.640903	0.521717	0.716638
BOX A	Methanol	Before dilution step	569.559	1273.57	0	0	0	0	0	0
BOX B	Methanol	Before dilution step	1652.12	2509.46	0	0	76574.9	27055	3729.85	4577.69
Brevianamide B	Methanol	Before dilution step	0	0	0	0	1206.61	1742.1	0	0
Bromocriptine	Methanol	Before dilution step	18327.6	6246.67	25000.8	6940.81	0	0	31315	10413.9
BR-Xanthone B	Methanol	Before dilution step	21066.6	10072.4	11361.3	3740.64	4113.8	3951.73	66535.2	18181.4
Buchananine	Methanol	Before dilution step	2255.54	5043.54	9678.83	5516.54	0	0	0	0
Bufotenine O-glucoside	Methanol	Before dilution step	711.83	1591.7	0	0	0	0	0	0
Butyl 3-O-caffeoylquinate	Methanol	Before dilution step	66230.4	35370.5	124301	19035.3	11683.3	7561.12	54162	46811.9
Butyl 3-O-caffeoylquinate	Methanol	After dilution step	0.0579203	0.129514	0	0	0.0474549	0.106112	0.549081	0.722239
Butyrylcarnitine	Methanol	Before dilution step	2.52115e+06	331550	1.30365e+06	205980	1.91553e+06	565483	2.23397e+06	341976
C.I. Acid Blue 3	Methanol	Before dilution step	4081.91	3730.74	951.033	2126.57	0	0	6827.74	1662.77
Cabazitaxel	Methanol	Before dilution step	13736.9	2989.16	0	0	0	0	13670.7	4809.29
Cabbage identification factor 2	Methanol	Before dilution step	3242.64	4446.02	4720.32	4383.12	0	0	0	0
Cadabicine	Methanol	Before dilution step	0	0	0	0	3807.09	3557.16	0	0
Cadiamine	Methanol	Before dilution step	0	0	0	0	0	0	91048.7	50553.4
Calabaxanthone	Methanol	Before dilution step	6959.13	1146.37	1167.53	1734.85	0	0	0	0
Calcipotriol	Methanol	Before dilution step	17173.4	10006.2	3044.91	4297.78	0	0	26535.7	11883.4
Calenduloside G methyl ester	Methanol	Before dilution step	0	0	0	0	0	0	2920.72	4006.35
Calonectrin	Methanol	Before dilution step	8547.98	6411.41	4578.23	4795.89	3901.49	5801.2	19274	9763.8
Calonectrin	Methanol	After dilution step	0.24863	0.150802	0.0447958	0.100167	0.512023	0.537272	0.748349	0.568004
Calopogoniumisoflavone A	Methanol	Before dilution step	199539	13309.8	27377.3	4179.59	0	0	159713	5229.41
Calopogoniumisoflavone B	Methanol	Before dilution step	6975.73	2735.71	3875.64	3527.94	854.176	1910	0	0
Calpeptin	Methanol	Before dilution step	324.319	725.2	322.8	721.803	986.407	2205.67	630.733	1410.36
Calycanthidine	Methanol	Before dilution step	0	0	0	0	0	0	1745.37	2826.79
Calystegin A3	Methanol	Before dilution step	354.883	793.542	118.772	265.583	643.122	900.241	0	0
Calystegine A7	Methanol	Before dilution step	6842.85	6713.85	18478.6	3688.28	119815	11039.6	3119.15	4372.21
Calystegine B5	Methanol	Before dilution step	2235.57	1051.83	9150.28	2687.87	0	0	5225.83	3306.19
Camelinin	Methanol	Before dilution step	10876.6	3372.56	15175.2	4589.36	1132.14	1262.04	3176.29	2501.41
Camelledionol	Methanol	Before dilution step	6507.28	5359.21	5701.95	3146	0	0	2464.24	2218.71
Campesterol	Methanol	Before dilution step	21225.8	20556.4	19158.5	8470.98	777.268	1148.23	0	0
Canavaninosuccinate	Methanol	Before dilution step	10031.9	3882.73	4287.9	2849.59	33653.4	10446.8	28896.2	4737.52
Candimine	Methanol	Before dilution step	6439.22	3762.35	5404.9	3136.42	0	0	2528.48	3470.9
Canrenone	Methanol	Before dilution step	39433.3	18077.2	8430.51	8271.48	25689.7	31245.9	0	0
Canthin-6-one	Methanol	Before dilution step	139590	4105.63	81368.4	18233.3	0	0	141781	15745.3
Caohuoside D	Methanol	Before dilution step	0	0	0	0	880.49	1968.84	10895.9	3501.99
Capnoidine	Methanol	Before dilution step	2465.14	5512.22	3248.03	7262.82	11261.8	16547.1	1917.91	4288.58
Cappariloside A	Methanol	Before dilution step	12871.9	3086.92	13764.2	2214.15	1961.3	4385.61	6869.57	1370.62
Cappariloside A	Methanol	After dilution step	16.629	2.05435	2.01019	0.970818	0	0	11.4772	1.7062
Capryloylglycine	Methanol	Before dilution step	91891.6	29701.3	132068	41591.4	10392.5	9706.99	34507.5	9406.06
Caracurine V	Methanol	Before dilution step	143.842	321.64	232.833	520.631	0	0	0	0
Carbachol	Methanol	Before dilution step	180214	12973.1	185072	35902.3	0	0	211123	26300.3
Carbenicillin	Methanol	Before dilution step	9736.38	3079.63	0	0	0	0	33245.4	4230.4
Carbinoxamine	Methanol	Before dilution step	8093.92	11120	119551	39878	0	0	0	0
Carbonic acid	Methanol	Before dilution step	1.42689e+06	189514	702522	111326	403083	36880	1.31393e+06	175819
Carboxycelecoxib	Methanol	Before dilution step	22396.5	6653.66	18865.4	4409.95	0	0	5100.85	2364.32
carboxynorspermidine	Methanol	After dilution step	130.494	76.9312	63.3465	42.8217	47.0645	43.0248	111.345	65.535
carboxyspermidine	Methanol	Before dilution step	3539.67	4899.44	1432.18	3202.44	11368.9	3228.02	3298.17	4524.58
Cardanoldiene	Methanol	Before dilution step	1036.16	1687.86	0	0	0	0	1656.27	1600.85
Carnosine	Methanol	Before dilution step	0	0	0	0	0	0	10156.8	22711.2
Cartorimine	Methanol	Before dilution step	4570.23	4599.2	3965.01	5558.26	0	0	3186.4	4539.66
Casegravol isovalerate	Methanol	After dilution step	4.37137	5.0945	8.04066	0.326481	0	0	24.1608	12.2349
Casein K	Methanol	Before dilution step	16210.5	36247.8	0	0	0	0	0	0
Castanospermine	Methanol	Before dilution step	55627.2	16705.2	90281.3	23023.1	0	0	8088.76	6265.32
Casuarine 6-α-D-glucoside	Methanol	Before dilution step	0	0	0	0	0	0	5171.11	11563
Catalposide	Methanol	Before dilution step	1061.65	2373.93	7452.97	1301.89	3586.08	3295.7	3394.46	4648.69
Cavipetin C	Methanol	Before dilution step	9524.43	13358.4	0	0	4162.29	9307.17	8631	12332
CCCP	Methanol	Before dilution step	10876	2126.67	1791.89	4006.78	0	0	6260.21	5715.59
CD 1790	Methanol	Before dilution step	2114.64	2938.65	5161.99	2975.13	1344.52	3006.44	10758.6	3472.64
CDP-DG(18:1(9Z)/22:6(4Z,7Z,10Z,13Z,16Z,19Z))	Methanol	Before dilution step	12945.7	2261.54	19997.7	5007.87	18754.7	6801.04	20580.8	4443.67
Cefepime	Methanol	Before dilution step	7964.69	624.454	6799.1	1188.26	0	0	0	0
Cefprozil	Methanol	Before dilution step	40419.1	6173.96	7533.96	6228.92	10353.8	4342.06	5492.37	1856.16
Celapanine	Methanol	Before dilution step	0	0	1430.76	3199.28	6858.87	858.889	0	0
Cephalothin	Methanol	Before dilution step	21178.8	2216.12	2936.66	4219.49	0	0	723.12	1258.75
Cer(d18:0/14:0)	Methanol	Before dilution step	0	0	4234.9	9469.51	0	0	0	0
Cer(d18:0/14:0)	Methanol	After dilution step	10.5012	1.4061	3.1849	3.07327	3.11814	2.45219	5.21383	3.06014
Cer(d18:0/16:0)	Methanol	Before dilution step	1598.15	3573.58	4328.83	9679.57	0	0	0	0
Cer(d18:0/16:0)	Methanol	After dilution step	4.70299	2.1546	0.874641	1.82042	0.0607981	0.135949	1.08687	1.24764
Cer(d18:0/18:0)	Methanol	After dilution step	7.36279	2.35937	3.9355	3.50506	3.02477	2.85086	4.20375	2.1275
Cer(d18:0/18:1(11Z))	Methanol	After dilution step	3.14326	2.68556	0.458247	1.02467	0	0	0.291373	0.65153
Cer(d18:1/14:0)	Methanol	After dilution step	12.2149	4.28926	3.85871	5.88086	1.96836	2.82247	5.10284	5.36743
Cer(d18:1/18:1(11Z))	Methanol	After dilution step	16.79	6.85261	8.54601	10.4371	1.9803	2.77225	8.519	7.93152
Cer(d18:1/22:1(13Z))	Methanol	After dilution step	2.6754	1.43729	0.566043	1.26571	0	0	0.0767557	0.158269
Cer(d22:2)	Methanol	After dilution step	17.9364	8.05825	5.6278	8.59775	2.6029	3.87899	6.14331	6.58139
Cer(d33:1)	Methanol	After dilution step	11.6509	2.71039	3.40674	4.93961	2.93471	3.82197	4.98167	5.84095
Cer(d33:2)	Methanol	After dilution step	23.6321	5.21425	8.38057	11.1092	6.03143	5.72806	12.8257	7.39708
Cer(d36:3)	Methanol	After dilution step	18.3054	6.78909	9.69254	12.3335	3.82997	3.61302	5.41127	9.99268
Cer(d38:2)	Methanol	After dilution step	4.5966	2.99997	0.344757	0.552679	0	0	1.11644	2.07277
Ceramide (d18:1/20:0)	Methanol	Before dilution step	2023.1	4523.78	3790.08	8474.88	0	0	0	0
Ceramide (d18:1/20:0)	Methanol	After dilution step	5.99443	2.3608	1.30896	2.01662	1.49814	1.79442	2.55344	2.18981
Cerebronic acid	Methanol	Before dilution step	40919	6304.86	0	0	0	0	0	0
Cerebroside B	Methanol	Before dilution step	568378	157820	0	0	0	0	0	0
CerP(d18:1/24:0)	Methanol	After dilution step	15.5532	10.9694	4.20155	5.1875	8.9677	7.10983	10.3738	5.0835
Cerulenin	Methanol	Before dilution step	46832.4	17898.9	116430	19476.2	590.859	1321.2	20657.9	14765.6
CGS 7181	Methanol	Before dilution step	0	0	0	0	1192.32	2666.11	15446.1	5148.47
Chartreusin	Methanol	Before dilution step	2641.14	3628.22	22181.2	2190.15	0	0	0	0
Chlorambucil	Methanol	Before dilution step	0	0	0	0	0	0	3644.52	5073.76
Chloramphenicol	Methanol	Before dilution step	1220.01	2728.02	0	0	54347.1	6370.09	15410.5	3784.81
Chlordiazepoxide	Methanol	Before dilution step	94238.6	14223.1	17947.2	4081.72	84.2505	188.39	110993	15420.9
Chlorophyll d	Methanol	Before dilution step	1131.27	1162.48	603.757	916.697	469.153	1049.06	510.889	1142.38
Chlorophyll d	Methanol	After dilution step	5.53952	2.66307	0.317522	0.539009	4.77985	3.1862	1.92569	1.67027
Chlorphentermine	Methanol	Before dilution step	8832.14	2234.28	2688.07	3716.32	10146.3	3582.69	20508.4	2621.4
Chlorpromazine	Methanol	Before dilution step	41732	8716.85	7767.83	1979.48	383.959	602.207	16108.6	6481.32
cholesta-5,7,8(14),22E-tetraen-3-one	Methanol	Before dilution step	0	0	0	0	0	0	6635.73	6588.18
Choloyl-taurine	Methanol	Before dilution step	22538.2	4389.15	12755.4	3042.88	90156.6	17678.8	22486.3	6915.27
Chrycorin	Methanol	Before dilution step	147198	26954.6	84422.2	12103	74480.9	10446.8	545366	103769
Chrysoeriol 4',7-diglucuronide	Methanol	Before dilution step	13480.1	2588.52	0	0	160544	42588.5	24965.7	3773.45
Cincassiol B	Methanol	Before dilution step	55145.2	15664.4	56550.5	4484.23	3838.68	3433.88	26602.1	6252.08
Cinitapride	Methanol	Before dilution step	0	0	1236.33	2012.52	0	0	8173.39	7560.6
Ciprofloxacin	Methanol	Before dilution step	11023.2	3301.58	1735.36	1195.26	43497	5627.71	29504.4	9176.73
cis-(homo)3aconitate	Methanol	Before dilution step	240361	34847.5	265996	55433.8	11058.5	10000.5	187810	28236.3
cis,cis-Muconic acid	Methanol	Before dilution step	17898.3	7040.88	0	0	0	0	296.749	663.551
cis-2-butenylmercuric chloride	Methanol	Before dilution step	0	0	6220.41	894.038	0	0	0	0
cis-2-Methylaconitate	Methanol	Before dilution step	160714	18784.8	42066.5	10639.7	81963.7	18384	17002	8518.58
cis-Aconitic acid	Methanol	Before dilution step	4645	1057.98	2921	420.497	1338.24	128.702	4194	675.55
cis-Aconitic acid	Methanol	After dilution step	0.010917	0.000852762	0.00620195	0.000842079	0.00305665	0.000537157	0.00977707	0.00248189
cis-Mulberroside A	Methanol	Before dilution step	9897.24	1867.97	11598.2	519.776	0	0	0	0
cis-p-Coumaric acid 4-[apiosyl-(1->2)-glucoside]	Methanol	Before dilution step	11517.9	1111.53	2403.92	1731.14	791.693	755.341	23008.7	4544.04
Cis-stilbene oxide	Methanol	Before dilution step	1047.98	1790.11	0	0	3827.44	2645.2	0	0
Citbismine E	Methanol	After dilution step	0.135127	0.169156	0.0137927	0.0308414	0.0835498	0.155021	0.410606	0.345736
Citbrasine	Methanol	Before dilution step	32613.8	7141.97	11722	1392.51	0	0	50505.4	3313.13
Citramalic acid	Methanol	Before dilution step	4035.22	1141.09	1416.44	999.036	1212.29	2263.49	13312.8	4550.27
Citreoviridin A	Methanol	Before dilution step	36469	8739.53	472.036	691.925	83155.7	9933.55	15361.3	5048.2
Citreoviridin D	Methanol	Before dilution step	24635.1	3502.63	16597.8	4029.1	5048.19	7827.35	40147.7	6220.2
Citric acid	Methanol	Before dilution step	423077	152696	232982	111325	57577.6	6588.63	210452	27635.4
Citric acid	Methanol	After dilution step	1.05223	0.12921	0.533289	0.210085	0.18774	0.0367429	0.408764	0.0945576
Citropten	Methanol	Before dilution step	2180.72	3125.98	5631.19	3733.64	9584.03	3562.55	0.0866387	0.19373
Citrusin B	Methanol	Before dilution step	5944.55	3357.14	1343.29	3003.69	0	0	7429.57	1112.81
Citrusin C	Methanol	Before dilution step	1244.05	2781.79	1553.96	3474.76	6270.83	3541.81	1566.75	3503.36
Citrusin E	Methanol	Before dilution step	373887	84005	163637	19260.2	106177	32175.7	3.95365e+06	1.02804e+06
Citrusin E	Methanol	After dilution step	41.4001	7.56854	16.5647	1.54073	2.34589	1.48721	17.2009	2.48876
CL(18:1(9Z)/16:0/18:1(9Z)/16:0)	Methanol	Before dilution step	0	0	251.363	562.065	0	0	0	0
CL(18:1(9Z)/16:0/18:1(9Z)/16:0)	Methanol	After dilution step	0.303748	0.466952	0.0933452	0.147355	0.543626	0.879427	0.222047	0.212361
Clavulanate	Methanol	Before dilution step	26602.8	6945.47	11550	5323.09	182.29	407.612	0	0
Clenbuterol	Methanol	Before dilution step	50.7642	113.512	1504.63	2863.64	0	0	1647.58	3003.75
Clidinium	Methanol	Before dilution step	0	0	0	0	35042.5	9412.01	0	0
Clitocine	Methanol	Before dilution step	0	0	0	0	0	0	5734.55	3779.09
Clobenzorex	Methanol	Before dilution step	435.016	772.101	0	0	0	0	401.584	748.797
Clotrimazole	Methanol	Before dilution step	20997.6	3609.86	4292.85	2126.84	1913.1	1084.23	5126.28	2233.3
Clozapine N-oxide	Methanol	Before dilution step	7081.82	6277.61	1011.12	2260.94	0	0	33999.1	14733.5
Clusin	Methanol	Before dilution step	6348.16	788.567	2429.79	3327.5	1124.85	2515.23	8390.25	1712.31
Cnidimol 7-glucoside	Methanol	Before dilution step	0	0	327.63	732.604	0	0	133.259	297.977
Coagulin R 3-glucoside	Methanol	Before dilution step	0	0	0	0	0	0	1149.63	1440.34
Codeine N-oxide	Methanol	Before dilution step	8404.92	8929.82	45676.6	13103.3	0	0	0	0
Codeine-6-glucuronide	Methanol	Before dilution step	0	0	0	0	1452.41	3247.68	0	0
Colupulone	Methanol	Before dilution step	1906.23	4262.45	0	0	0	0	4590	6384.76
compound 12	Methanol	Before dilution step	9703.36	4672.23	0	0	537.89	761.224	42195.6	4851.76
Compound VII	Methanol	Before dilution step	1830.92	2538.62	110.568	247.237	0	0	0	0
Convicine	Methanol	Before dilution step	0	0	0	0	13709.6	2455.18	2533.78	3473.57
Copaxone	Methanol	Before dilution step	0	0	0	0	0	0	7362.25	1221.12
Corchoroside B	Methanol	Before dilution step	0	0	0	0	0	0	112.735	252.084
Corchorusoside B	Methanol	After dilution step	0.141316	0.189334	0.116811	0.214538	0.100375	0.183835	0.10413	0.0844817
Cordeauxione	Methanol	Before dilution step	14848.7	1766.28	19312	3124.52	0	0	10350.6	1695.7
Cordyanhydride B	Methanol	Before dilution step	2333.6	3196.96	0	0	1703.75	3809.69	6916.09	1654.7
Cordyceamide B	Methanol	Before dilution step	82601.5	18170.5	95774.8	14552.5	31606.8	8256.42	53840.3	6287.94
Cordycedipeptide A	Methanol	Before dilution step	4.53151e+07	1.44855e+07	753882	103047	1.08942e+07	5.91883e+06	9.74893e+06	5.06094e+06
Cordypyridones D	Methanol	Before dilution step	3268.56	7308.73	5915.98	13228.5	0	0	7026.41	15711.5
Cordysinin A	Methanol	Before dilution step	12213.5	2709.81	7516.63	1472.9	10087.1	1303.38	7312.38	688.815
Cordysinin B	Methanol	Before dilution step	47251.2	43188	0	0	1301387	354148	224268	21788.6
Coriandrone A	Methanol	Before dilution step	1189.29	1645.99	21849.8	6898.02	0	0	267.508	598.165
Corticrocin	Methanol	Before dilution step	6047.89	5681.34	0	0	0	0	0	0
Cortol	Methanol	Before dilution step	826.017	1275.12	1750.73	3914.76	0	0	828008	481638
Coutaric acid	Methanol	Before dilution step	24006	4203.8	17783.5	2766.47	12178.6	4958.75	6535.58	3885.43
CPA(18:0/0:0)	Methanol	Before dilution step	29524.8	7428.75	3961.83	3838.48	0	0	39756.3	19438.9
CPPU	Methanol	Before dilution step	5593.36	3880.15	2820.43	1910.12	0	0	0	0
CPX	Methanol	Before dilution step	21414.4	12847.5	1856.24	3099.1	0	0	26920.8	17140.4
Creatinine	Methanol	Before dilution step	157670	27809	37166.1	37417.6	0	0	136294	87814.3
Crotanecine	Methanol	Before dilution step	189169	90016	127562	17439.4	2823.7	3150.7	24348	12931.9
Crotonoyl-CoA	Methanol	Before dilution step	19104.6	1563.01	22691.3	6479.87	14072.8	2021.19	20179.1	2478.42
CTAB	Methanol	Before dilution step	0	0	673.96	1507.02	0	0	0	0
Cucurbitacin I 2-glucoside	Methanol	Before dilution step	2282.61	1994.31	1867.81	453.648	1242.83	404.01	8644.79	3632.55
Cucurbitine	Methanol	Before dilution step	241.199	539.337	0	0	0	0	3278.47	7330.87
Cudraflavone A	Methanol	Before dilution step	14453.7	8683.62	38639.5	12205.5	0	0	39546.2	8471.28
Cuminaldehyde	Methanol	Before dilution step	7629.47	7492.19	26254.9	13226.5	15283.6	15303.7	10111	6754.51
Curcumin I	Methanol	Before dilution step	0	0	18571.3	6511.83	0	0	0	0
Curcumin II	Methanol	Before dilution step	3900.03	4477.65	0	0	17462.1	3822.61	484.135	1082.56
Cyanidin 3-(6''-ferulyl-2'''-sinapylsophoroside)-5-glucoside	Methanol	After dilution step	0	0	0	0	0.0347456	0.0776935	0	0
Cyanidin 3-(6''-malonyllaminaribioside)	Methanol	Before dilution step	14311.2	3756.78	0	0	4697.37	4597.53	1724.07	3855.13
Cyanidin 3-(6''-sinapylsophoroside)-5-glucoside	Methanol	Before dilution step	20936.4	2850.06	11939.1	5061.8	7845.51	1150.62	20039.6	3440.07
Cyanidin 3-[6-(4-glucosylcoumaryl)sophoroside] 5-glucoside	Methanol	After dilution step	1.05509	0.114165	0.779398	0.459418	1.04272	0.27026	1.24277	0.305191
Cyanidin-3-arabinoside	Methanol	Before dilution step	34963.1	9509.8	12992.6	4038.82	334661	54311.3	34240.9	9085.65
Cyanidin-3-arabinoside	Methanol	After dilution step	0.380695	0.309068	0	0	11.6551	8.57207	0.0586803	0.126995
Cycasin	Methanol	After dilution step	25.9715	5.88997	44.3841	8.37078	0.304688	0.418335	14.2899	2.41372
cyclic N-Acetylserotonin glucuronide	Methanol	Before dilution step	7969.86	1490.3	6751.81	4334.77	0	0	0	0
Cyclo-(L-alacyl-L-leucyl)	Methanol	Before dilution step	0	0	0	0	0	0	161.143	360.326
Cyclo-(L-alacyl-L-valyl)	Methanol	Before dilution step	89382.7	7151.79	22767.9	6122.2	8894.01	14033.3	73546.2	25458.3
Cyclo-(L-threonyl-L-leucyl)	Methanol	Before dilution step	12348.7	11302.8	0	0	3771.53	8433.41	54373.5	21659.5
Cyclo(δAla-L-Val)	Methanol	Before dilution step	942895	118739	112557	24646.7	1770.35	2576.92	166996	49399.2
Cyclo(δAla-L-Val)	Methanol	After dilution step	51.155	11.2906	6.22748	1.15346	3.05818	2.96403	10.3655	1.38726
Cycloartobiloxanthone	Methanol	Before dilution step	0	0	0	0	15751.3	1799.14	0	0
Cycloartocarpesin	Methanol	Before dilution step	20713.5	1845.8	14727.7	2905.26	0	0	13912.9	3098.55
Cycloartocarpin	Methanol	Before dilution step	4346.07	2772.28	1498.26	1436.47	968.333	2165.26	2271.88	2370.41
Cyclocalopin F	Methanol	Before dilution step	1077.42	2335.77	25728.7	12842.2	12797.6	14144.1	5127.78	11466.1
Cyclocommunol	Methanol	Before dilution step	8852.93	782.495	1633.8	3653.29	4384.7	4021.44	23254.7	4272.33
Cyclomammeisin	Methanol	Before dilution step	166796	26718.6	41711.4	9908.59	12717.2	8635.09	93677	43882.5
Cyclothialidine	Methanol	Before dilution step	34269.7	3990.66	23070	5636.75	14068	2232.99	36026.9	5549.46
Cyclovirobuxine C	Methanol	Before dilution step	34017.9	8162.17	35341.6	6842.06	41623	13253.4	39938.7	10396.5
Cycloxydim	Methanol	Before dilution step	0	0	0	0	1280.01	2862.19	0	0
Cymorcin diglucoside	Methanol	Before dilution step	9383.55	1289.23	5826.91	3458.67	21417.1	5399.56	5756.81	5509.02
Cyproheptadine	Methanol	Before dilution step	2060.43	2657.55	3398.57	4989.22	0	0	0	0
Cyproterone	Methanol	Before dilution step	1726.08	2295.67	2302.7	2985.06	866.107	1240.39	2068.24	3456.06
Cys-Cys-Gln-Pro	Methanol	Before dilution step	0	0	4699.58	3724.96	9846.74	5077.88	0	0
Cys-Cys-Gly-Pro	Methanol	Before dilution step	14845.5	2221.76	9847.14	1606.79	0	0	6145.18	3705.79
Cys-Gln-Pro-Tyr	Methanol	Before dilution step	9970.29	6082.54	9061.97	5760.53	10734.5	6505.33	32542.9	7328.82
Cys-Gly-Pro-His	Methanol	Before dilution step	9636.52	2395.9	4864.51	1211.62	3000.71	1057.37	18800.9	2382.94
Cys-Gly-Tyr-Tyr	Methanol	Before dilution step	4288.14	3954.84	2768.4	3797.57	1019.04	2278.65	0	0
Cys-Ile-His-Ile	Methanol	Before dilution step	0	0	0	0	15826.1	2484.71	0	0
Cys-Ile-His-Ile	Methanol	After dilution step	0.282885	0.23125	0.0407792	0.091185	61.659	30.1227	0.150814	0.142828
Cys-Ile-Ile-Ile	Methanol	Before dilution step	481651	83152.4	109533	43373.6	17817.7	8082.02	610413	173983
Cys-Leu-Leu-His	Methanol	Before dilution step	0	0	0	0	1449.23	2121.64	0	0
Cys-Leu-Lys-Cys	Methanol	After dilution step	17.8012	9.27961	24.4971	4.03197	28.0932	12.0698	16.9835	4.90051
Cys-Leu-Lys-His	Methanol	Before dilution step	2036.26	2973.01	0	0	44038.5	9143.71	0	0
Cys-Leu-Lys-Phe	Methanol	Before dilution step	9856.24	1311.55	8711.96	1857.7	25542.6	3775.21	25094.2	3436.51
Cys-Leu-Lys-Thr	Methanol	Before dilution step	2043.26	2800.99	892.011	1994.6	0	0	8697.7	2061.24
Cys-Leu-Met-Tyr	Methanol	Before dilution step	6450.54	3223.05	638.071	1134.24	0	0	25349.8	12381.3
Cys-Leu-Phe-His	Methanol	Before dilution step	967.955	1641.57	165.141	369.266	0	0	1081.27	1649.37
Cys-Leu-Pro-Tyr	Methanol	Before dilution step	8546.06	850.208	0	0	3240.64	2993.52	144412	42461.3
Cys-Leu-Thr-His	Methanol	Before dilution step	0	0	1110.75	2483.72	0	0	0	0
Cys-Leu-Thr-Pro	Methanol	Before dilution step	184.221	411.93	0	0	0	0	0	0
Cys-Leu-Thr-Thr	Methanol	Before dilution step	0	0	0	0	0	0	114860	7119.49
Cys-Leu-Thr-Trp	Methanol	Before dilution step	2227.65	3082.81	3763.57	3501.91	2561.72	3515.79	7175.7	1149.63
Cys-Lys-Gln-His	Methanol	Before dilution step	7.50719	16.7866	159.835	357.401	370.999	829.579	0	0
Cys-Lys-Gly-Gly	Methanol	Before dilution step	0	0	381.516	853.096	0	0	0	0
Cys-Lys-Lys-Gly	Methanol	Before dilution step	483.591	1081.34	0	0	708.857	654.957	396.752	887.165
Cys-Lys-Lys-His	Methanol	After dilution step	4.79281	2.39069	6.46136	4.21997	7.78213	3.49777	3.62603	2.65435
Cys-Lys-Lys-Trp	Methanol	Before dilution step	1096.73	2381.39	4922.04	2002.99	2529.39	3885.65	1548.35	2168.84
Cys-Lys-Met-Gly	Methanol	Before dilution step	4503.95	2668.44	2078.84	2966.36	0	0	3122.35	2437.88
Cys-Lys-Phe-Gln	Methanol	Before dilution step	0	0	10.0154	22.3952	0	0	0	0
Cys-Lys-Phe-Gln	Methanol	After dilution step	9.89468	2.75189	11.5969	2.62644	0	0	3.81126	1.90223
Cys-Lys-Phe-Gly	Methanol	Before dilution step	1609.73	2083.05	4562.83	3643.42	0	0	904.004	2021.41
Cys-Lys-Phe-His	Methanol	Before dilution step	0	0	0	0	0	0	575.445	1150.92
Cys-Lys-Pro-His	Methanol	After dilution step	0	0	0.709955	0.589072	0	0	0	0
Cys-Lys-Thr-Cys	Methanol	Before dilution step	729.15	1485.07	0	0	1152.69	1125.59	4213.21	2813.7
Cys-Lys-Thr-Cys	Methanol	After dilution step	1.3368	1.25394	1.62562	0.187651	0.68168	0.980942	0.981923	0.970158
Cys-Lys-Tyr-Tyr	Methanol	Before dilution step	3480.62	2509.87	0	0	1026.1	1443.14	1020.52	1140.1
Cys-Met-Gln-Gln	Methanol	Before dilution step	549.576	1228.89	2134.89	1891.94	16.4647	36.8161	519.391	803.181
Cys-Met-Gln-His	Methanol	Before dilution step	9046.08	2033.95	2737.67	3834.7	1176.98	2631.81	10473.6	868.807
Cys-Met-Gln-Pro	Methanol	Before dilution step	3660.52	5291.92	2115.22	2912.39	0	0	0	0
Cys-Met-Gly-Tyr	Methanol	Before dilution step	279.75	625.54	0	0	0	0	1771.7	1862.76
Cys-Met-Met-Gln	Methanol	Before dilution step	7430.44	1261.42	0	0	50853.4	11960.8	27189.8	4942.92
Cys-Met-Phe-Gly	Methanol	Before dilution step	53836.9	15005.7	36784.4	7120.83	108.9	243.508	1263.98	2720.59
Cys-Met-Ser-His	Methanol	Before dilution step	0	0	0	0	0	0	136.125	304.385
Cys-Met-Ser-Tyr	Methanol	Before dilution step	10496.4	2227.3	7743.52	3056.56	4920.04	978.274	1476.48	1630.84
Cys-Met-Thr-Thr	Methanol	After dilution step	4.17152	2.43973	0.135986	0.304073	28.8385	26.3374	9.9847	4.19194
Cys-Met-Trp-Gln	Methanol	After dilution step	0	0	0	0	0.00323063	0.00722392	0.22856	0.228891
Cys-Phe-Cys-Cys	Methanol	Before dilution step	601.614	830.872	0	0	0	0	2818.36	2136.63
Cys-Phe-Cys-Gly	Methanol	Before dilution step	26828.6	3545.32	9079.71	1792.7	6704.74	1158.11	64327.2	12493.4
Cys-Phe-Gln-Gly	Methanol	Before dilution step	11808.4	4756.57	1546.81	2692.59	0	0	0	0
Cys-Phe-Phe-Cys	Methanol	Before dilution step	0	0	0	0	590.525	1320.45	0	0
Cys-Pro-His	Methanol	Before dilution step	864.034	1557.41	4662.35	3405.52	288.855	645.899	0	0
Cys-Pro-Pro	Methanol	Before dilution step	16183.2	15044.9	18576.2	9331.2	765.389	1711.46	0	0
Cys-Pro-Pro-Ser	Methanol	Before dilution step	1820.28	3169.41	0	0	51754.7	15652.2	13576	9495.26
Cys-Pro-Tyr	Methanol	After dilution step	2.1482	0.59797	0.709017	0.689077	0.0950102	0.212449	0	0
Cys-Ser-Arg	Methanol	Before dilution step	19195	2988.55	8701.65	3281.92	0	0	6067.95	3336.74
Cys-Ser-Ser	Methanol	Before dilution step	585.682	860.326	0	0	5606.48	4668.57	8695.95	2726.84
Cys-Ser-Ser-His	Methanol	Before dilution step	0	0	4528.12	3523.93	4190.19	967.345	291.507	385.614
Cys-Ser-Ser-Tyr	Methanol	Before dilution step	235.167	414.547	4732.69	5933.32	28363.1	16181.4	0	0
Cysteic acid	Methanol	Before dilution step	8558.17	1919.08	12554.6	3120.12	0	0	4572.86	4513.22
Cysteinylglycine	Methanol	Before dilution step	10488.7	2158.06	1664.4	3721.71	0	0	13001.1	3982.6
Cysteinyl-Histidine	Methanol	Before dilution step	130457	20735.7	1759.19	2876.2	28268.8	12758.3	1437.6	1478.46
Cys-Thr-Cys-Tyr	Methanol	Before dilution step	13883.5	3495.48	0	0	387937	70899.4	146990	26150.9
Cys-Thr-Pro-Pro	Methanol	Before dilution step	335.247	474.059	243.085	543.555	4178.24	2857.67	326.695	730.512
Cys-Thr-Thr-Thr	Methanol	Before dilution step	6486.7	1477.69	3552.83	2678.51	2259.93	1180.92	33327.1	10929.7
Cys-Thr-Thr-Trp	Methanol	Before dilution step	1808.03	1671.44	1002.07	1350.24	2802.07	3419.71	522.785	1168.98
Cys-Thr-Trp-Gly	Methanol	Before dilution step	0	0	0	0	555.073	1241.18	0	0
Cys-Thr-Trp-Tyr	Methanol	Before dilution step	18117.3	3696.06	33601	6595.81	16907.3	3922.48	33376.7	2985.69
Cys-Trp-Cys-Gln	Methanol	Before dilution step	49.9509	111.694	0	0	2970.04	2988.9	0	0
Cys-Trp-Cys-His	Methanol	Before dilution step	12680.6	3695.31	1557.5	3482.67	0	0	5047.68	2829.46
Cys-Trp-Cys-Ser	Methanol	Before dilution step	2547.01	2003.67	509.263	783.002	0	0	0	0
Cys-Trp-Gln-His	Methanol	Before dilution step	15194.3	1936.25	2657.7	3653.06	1428.76	3194.81	14099.6	2569.52
Cys-Trp-Gly-His	Methanol	Before dilution step	12609.1	872.772	7952.31	1322.46	7972.31	778.845	13506.4	3524.74
Cys-Trp-Gly-Ser	Methanol	After dilution step	0	0	0	0	0.118559	0.263897	3.65009	1.25095
Cys-Trp-Tyr-Tyr	Methanol	Before dilution step	20766.1	3654.82	1061.9	2374.48	1705.02	3812.55	5701.18	3303.73
Cytidine	Methanol	Before dilution step	10506.8	2720.58	4978.73	4348.72	1170.78	2526.91	47079.5	13548.4
Cytochalasin Npho	Methanol	After dilution step	0.167217	0.278524	0	0	0.286509	0.561487	1.98811	1.18483
Cytokinin B	Methanol	Before dilution step	3.13788e+06	403974	4.32711e+06	547007	136297	72158.6	501791	90353.1
Cytosine	Methanol	Before dilution step	59166.3	8136.78	51360.5	15906.3	33542.6	16811.5	53834.2	14012
Cytosine	Methanol	After dilution step	0.444263	0.347812	0.221754	0.226196	3.15783	1.0092	1.75868	0.376607
D-1,5-Anhydrofructose	Methanol	Before dilution step	652090	100199	142745	78528.9	659462	112651	59476.7	46727.4
D-1-[(3-Carboxypropyl)amino]-1-deoxyfructose	Methanol	Before dilution step	36809.2	18448.3	8336.08	5719.37	21953.5	4525.89	71371.9	37557.3
D-1-Amino-2-pyrrolidinecarboxylic acid	Methanol	After dilution step	0.0235271	0.0526081	0.0430079	0.0961686	0	0	1.97198	1.5371
D-1-Piperideine-2-carboxylic acid	Methanol	Before dilution step	0	0	8306.48	7107.86	1686.57	2359.97	5811.67	7018.94
D-2-Amino-hexano-6-lactam	Methanol	Before dilution step	0	0	2292.02	3730.84	0	0	0	0
D-4-Hydroxy-2-oxoglutarate	Methanol	Before dilution step	1029.21	2301.39	1934.09	3721.51	2208.08	3412.16	1844.85	2823.65
D-4-O-Methyl-myo-inositol	Methanol	Before dilution step	18274.1	1342.13	15572.7	2219.12	7949.17	1671.32	11509.8	2841.84
Dactylin	Methanol	Before dilution step	29195.2	4853.87	36000.7	4501.68	1832.62	4097.86	25629.8	2743.58
D-Alanyl-D-alanine	Methanol	Before dilution step	29677.8	6039.6	19055	2603.43	0	0	25780.5	5189.65
Dambonitol	Methanol	Before dilution step	113993	40073.7	100654	7509.84	0	0	69865.6	30746.7
Daphniphylline	Methanol	Before dilution step	713.222	1594.81	0	0	0	0	298.534	667.542
D-Arabinose	Methanol	Before dilution step	96541	9373.68	164303	13766.4	1530.43	2587.4	22201.4	6665.89
Dasatinib	Methanol	Before dilution step	7155.45	3498.85	6794.3	2026.71	16666	2679.41	29959.6	4106.79
D-Aspartic acid	Methanol	Before dilution step	66001.3	10465.7	30162.6	4686.86	0	0	4743.98	3388.19
Debenzoylzucchini factor B	Methanol	Before dilution step	1452.81	3248.58	0	0	0	0	4269.16	5851.32
Debromoaplysiatoxin	Methanol	Before dilution step	1804.26	1695.5	188.838	422.254	84.467	188.874	12021.5	4676.43
Dehydroaporheine	Methanol	Before dilution step	1682.64	1686.92	0	0	0	0	0	0
Dehydrocyanaropicrin	Methanol	Before dilution step	0	0	105078	14193.2	0	0	0	0
Dehydrocyanaropicrin	Methanol	After dilution step	0.0626321	0.14005	5.82435	0.589218	0.0792752	0.177265	0.0751952	0.168141
Dehydrodolineone	Methanol	After dilution step	1.90328	0.673113	0.0283611	0.0634174	2.71972	1.35268	3.32592	1.90305
Dehydroisochalciporone	Methanol	Before dilution step	82866.3	14374.3	28705.8	4712.77	102355	39966.8	21949.3	6961.97
dehydronifedipine	Methanol	Before dilution step	11915.6	1720.84	15381.8	2216	0	0	0	0
Dehydronuciferine	Methanol	Before dilution step	33159.7	14326.6	15667.2	13209.7	5104.36	5091.01	5944.15	5247
Dehydronuciferine	Methanol	After dilution step	30.5409	20.6062	20.1436	3.90014	79.4241	146.194	4.42339	2.37934
Dehydrophytosphingosine	Methanol	Before dilution step	7023.59	4168.95	9356.94	2717.93	0	0	0	0
Dehydrophytosphingosine	Methanol	After dilution step	4.38318	1.53185	0.382489	0.855272	0.963959	2.15548	0	0
Dehydropipernonaline	Methanol	Before dilution step	4438.93	4052.19	5640.84	3272.79	849.643	1165.72	2728.01	2671.4
Dehydrorabelomycin	Methanol	Before dilution step	27142.9	3536.36	19916.3	3958.57	0	0	22856.7	3988.12
Dehydroxymethylflazine	Methanol	Before dilution step	1280.36	2862.97	0	0	21868.5	2812.2	8284.76	933.166
Deidaclin	Methanol	Before dilution step	31414	6205.84	55365.3	11963.9	816.949	1826.75	23293.7	3211.65
Deidaclin	Methanol	After dilution step	4.14886	1.00047	4.00869	0.541284	0.38467	0.341775	2.37205	0.844528
Delphinidin 3-(6''-malonylglucoside) 5-glucoside	Methanol	After dilution step	0.019496	0.0435943	0	0	0.0265803	0.0594353	0	0
Delphinidin 3-(diferuloyl)sophoroside-5-glucoside	Methanol	After dilution step	0	0	0	0	0.205077	0.458567	0	0
Delphinidin 3-O-(6-caffeoyl-ß-D-glucoside)	Methanol	Before dilution step	4999.54	2841.38	2463.12	3373.27	25383	8864.32	18161	997.131
Delphinidin 3-O-(6-caffeoyl-ß-D-glucoside)	Methanol	After dilution step	1.2327	0.188426	0	0	4.7269	2.10105	3.57275	0.643325
Demeclocycline	Methanol	Before dilution step	55637.3	10211.4	73496.2	6050.09	10990	4996.32	53549.1	6745.11
Demethyl-desacetyl-rifamycin SV	Methanol	Before dilution step	9428.03	592.685	8549.63	1624.74	27064.5	4246.34	13566.9	1685.96
demethylmaprotiline	Methanol	Before dilution step	0	0	0	0	0	0	19340.7	12511.8
Demethyloleuropein	Methanol	Before dilution step	2453.03	3370.24	2216.43	3061.25	1030.57	2304.43	0	0
De-O-methylsimmondsin	Methanol	Before dilution step	1792.96	1696.75	4359.21	4193.42	392.772	540.711	0	0
Deoxy-5-methylcytidylate	Methanol	After dilution step	0	0	0	0	4.25916	6.44413	0	0
Deoxyadenosine	Methanol	Before dilution step	619435	75864.6	2896.61	6477.01	3.94329e+06	1.23802e+06	1.06369e+06	117261
Deoxyfructosazine	Methanol	Before dilution step	28092.6	16947.6	45245.6	6424.89	0	0	0	0
Deoxyinosine	Methanol	After dilution step	1.86488	0.491094	0	0	4.72834	3.27212	0	0
Deoxyribose	Methanol	Before dilution step	8577.67	1098.23	7941.49	1419.48	0	0	7977.14	1643.89
Deoxyuridine	Methanol	Before dilution step	18874.4	3368.25	481.391	610.93	128538	24355.6	30672	8336.1
D-erythro-D-galacto-octitol	Methanol	Before dilution step	4723.98	5341.18	1329.85	1829.68	0	0	0	0
desbutyl-lumefantrine	Methanol	Before dilution step	6662.63	4047.48	4394.15	4062.54	6143.33	3702.76	14454.6	4263.96
Descarbonyl-lacosamide	Methanol	Before dilution step	58362	7287.1	23078.3	12450.7	0	0	5136.31	7154.54
Descladinose roxithromycin	Methanol	Before dilution step	1234.26	2759.9	0	0	0	0	0	0
desferrioxamine G1	Methanol	Before dilution step	8436.33	2938.69	2610.26	3589.21	0	0	0	0
Desloratadine	Methanol	Before dilution step	30273.9	6598.14	0	0	0	0	7344.8	2577.4
Desmethylcitalopram	Methanol	Before dilution step	6873.94	1334.77	8830.15	2099.54	0	0	3557.34	3292.79
Desmethyldescarbamoylnovobiocin	Methanol	Before dilution step	1120.84	2506.29	0	0	3087.97	4380.09	0	0
destruxin B	Methanol	Before dilution step	4615.04	3671.46	0	0	1148.98	2548.75	1773.75	2329.28
Desulfoglucotropeolin	Methanol	Before dilution step	58730.2	11314.2	111830	19546.7	14046.8	8006.43	35840.4	7638.23
Dethiobiotin	Methanol	Before dilution step	16595.9	5313.12	2745.36	2979.18	38596.1	16278	8589.01	5621.81
Detomidine	Methanol	Before dilution step	8945.11	17240.7	3015.07	5485.83	15267	34138.1	97778.1	10568.7
DG(18:4(6Z,9Z,12Z,15Z)/15:0/0:0)	Methanol	Before dilution step	6003.89	3428.43	0	0	0	0	6379.29	4299.17
DG(20:2n6/0:0/22:4n6)	Methanol	Before dilution step	0	0	0	0	1287.07	2877.97	0	0
DG(31:3)	Methanol	Before dilution step	744.776	1215	0	0	0	0	2940.15	4483.97
D-Galactose 6-sulfate	Methanol	Before dilution step	1051.61	1363.37	3388.83	1816.53	238.543	383.897	752.025	1114.37
D-Glucaro-1,4-lactone	Methanol	Before dilution step	275264	244047	0	0	0	0	0	0
D-Glucose 6-sulfate	Methanol	Before dilution step	1406.52	2046.67	1229.58	1682.43	0	0	6932.65	3202.34
D-Glutamine	Methanol	Before dilution step	485885	62506.1	226247	35208.3	11889.1	12334.4	117387	33697
D-Glyceraldehyde	Methanol	Before dilution step	245033	59286.9	223830	26125	848175	121977	183482	45551.9
D-glycero-L-galacto-Octulose	Methanol	Before dilution step	13089.1	1987.84	14025.3	1466.05	12003.9	666.018	9937.98	2081.41
DHAP(10:0)	Methanol	Before dilution step	11103.4	5182.25	12356.2	4247.5	165.526	236.092	33.6895	75.3321
Dhurrin	Methanol	After dilution step	0.0783386	0.125668	0.126437	0.167731	16.4427	32.1904	0	0
Diacetylfusarochromanone	Methanol	After dilution step	1.11629	0.695899	0.0442258	0.069203	2.11319	3.99362	3.17084	1.43891
diaminobiotin	Methanol	Before dilution step	97081.5	28152.2	31733.7	2264.75	326819	99703.2	216913	94862.9
Dibenzyl disulfide	Methanol	Before dilution step	25690.6	2844.57	13945.8	3930.8	15438.3	5581.68	19641.4	4637.44
Dichlorophen	Methanol	Before dilution step	9628.08	2026.31	6034.07	5540.37	1282.69	2868.19	26783.5	4440.26
Dichotosinin	Methanol	Before dilution step	19258.9	4535.55	0	0	216611	33425.1	167315	16255.3
Dictamnine	Methanol	Before dilution step	1248.19	2791.04	7804.52	12020.2	36563	19185.6	4339.51	8012.52
Dicyclohexyl disulfide	Methanol	After dilution step	2319.95	345.789	2764.7	174.822	38.3211	22.5812	1471.05	180.578
[truncated: 8,896 more rows]
